# Supplementary material for: Genetically programmed synthetic cells for thermo-responsive protein synthesis and cargo release
Source: Nat Chem Biol. 2024 Jul 5;20(10):1380–6. doi: 10.1038/s41589-024-01673-7 (PMC11427347; doi:10.1038/s41589-024-01673-7)
Supplement: Supplementary file 3 — Source data for Supplementary Figs. 2 and 4–7. [file 41589_2024_1673_MOESM3_ESM.xlsx]

## Sheet: Fig. S2
Figure S2. Timeseries of fluorescence recorded from synthetic cells containing dGFP under the control of RNAT3-1. Cells were incubated at 30°C or 42°C on a heating stage, with images taken every 10 minutes. The average fluorescence from each frame was calculcated and plotted. n=32. Blank entries are from where cells were no longer visible.
Plotted values
	Time	10	20	30	40	50	60	70	80	90	100	110	120	130	140	150
MEAN	42°C	15.1666	21.2692	61.9315	133.306	239.241	386.495	568.86	776.262	992.915	1190.66	1353.05	1486.25	1611.83	1719.99	1659.43
	30°C	15.179	15.673	22.4562	18.8431	26.9366	31.8348	47.2491	63.7221	83.6189	104.483	133.298	162.369	192.942	221.276	257.222
ST. DEV	42°C	13.5711	18.3988	58.689	117.439	174.481	240.591	295.69	338.625	350.957	356.806	356.68	358.207	372.565	387.673	419.338
	30°C	11.4611	9.71279	12.8738	15.4274	11.4867	12.6932	16.9186	21.7185	27.8609	33.3801	42.048	54.0035	61.8594	72.3644	82.2809
CLEAN DATA
42°C		Time
		10	20	30	40	50	60	70	80	90	100	110	120	130	140	150
	1	25.785	28.836	40.067	51.185	123.559	227.733	407.538	674.193	1036.45	1418.55	1675.26	1900.16	2094.52	2258.61	2414.32
	2	30.608	32.848	43.207	79.111	187.429	345.358	556.796	771.836	997.016	1186.86	1383.38	1516.88	1605.47	1726.26	1799.92
	3	10.831	2.1	22.764	67.726	182.521	335.102	558.403	802.741	1101.27	1374.81	1562.85	1715.85	1885.33	2008.87	2122.86
	4	18.727	56.563	216.645	462.155	744.347	1125.32	1507.67	1867.42	2158.62	2400.35	2626.82	2799.76	2911.64	3047.04	10.405
	5	18.743	17.926	23.509	53.414	102.847	202.062	365.578	572.048	861.222	1229.21	1466.6	1679.06	1879.11	2034.41	2146.28
	6	25.135	20.292	21.84	44.029	107.261	223.065	411.778	640.357	930.179	1197.53	1417.28	1578.48	1740.41	1873.72	1992.9
	7	26.922	14.833	31.52	79.293	146.216	293.134	448.613	675.287	911.531	1187.38	1413.03	1594.63	1767.21	1887.04	1989.99
	8	6.438	14.733	29.947	101.836	232.38	443.859	691.606	894.502	1105.83	1274.62	1381.32	1449.91	1483.71	1498.45	1453
	9	32.423	62.747	212.065	395.842	575.62	781.503	1002.99	1224.08	1386.49	1516.38	1618.92	1746.24	1795.39	1870.57	1882.34
	10	8.836	38.23	99.654	209.956	330.586	443.461	558.74	702.707	846.639	1003.09	1083.12	1206.23	1331.19	1432.55	1510.63
	11	10.487	14.143	48.281	35.824	60.589	116.551	213.71	371.742	579.861	775.789	1010.56	1228.59	1375.59	1482.44	1642.16
	12	-18.88	13.407	71.963	210.63	353.685	549.277	761.018	955.138	1152.13	1264.62	1370.04	1429.64	1445.78	1489.89	1503.7
	13	34.983	39.452	150.61	328.786	552.929	838.872	1158.42	1516.54	1763.05	1971.25	2151.61	2284.6	2365.4	2446.08
	14	28.591	32.463	55.463	119	200.236	317.569	447.857	635.457	815.189	998.184	1174.82	1292.17	1428.33	1519.67	1619.63
	15	-9.111	3.167	23.611	28.653	78.347	146.542	263.389	413.444	603.528	772.945	958.819	1130.88	1278.74	1405.01	1512.69
	16	6.064	6.282	17.914	37.336	97.239	167.979	298.246	485.229	716.914	946.946	1160.6	1300.97	1459.96	1584.01	1672.87
	17	3.107	-4.59	20.071	30.071	51.66	87.143	176.804	345.268	541.964	720.857	878.643	1128.95	1263.25	1384.05	1506.88
	18	8.773	10.923	20.356	47.881	111.142	265.474	469.858	725.987	949.979	1175.25	1328.3	1427.44	1523.66	1584.73	1657.76
	19	24.854	26.236	81.16	177.791	326.514	537.327	768.507	940.201	1159.32	1283.12	1369.99	1482.01	1532.43	1590.55	1610.43
	20	32.467	24.325	42.326	102.454	205.935	302.193	402.104	517.816	651.94	824.861	1029.48	1210.98	1352.17
	21	2.566	3.14	104.399	257.602	455.157	711.152	953.187	1242.79	1488.22	1665.95	1771.78	1867.35	1941.75	2033.32	2070.95
	22	16.566	67.254	159.669	300.802	462.104	620.827	787.383	1009.79	1216.58	1382.41	1486.52	1613.4	1729.51	1803.79	1865.44
	23	15.991	19.212	48.875	144.118	213.171	315.221	436.132	582.86	756.798	915.48	1096.97	1273.96	1410.29	1545.95	1671.8
	24	-4.827	3.566	-4.739	29.816	85.794	186.332	340.345	545.031	799.259	1022.24	1210.49	1364.91	1501.12	1632.13	1721.82
	25	24.438	15.667	32.881	27.119	37.726	120.866	234.491	375.872	570.548	748.083	947.012	1077.82	1253.92	1349.89	1485.33
	26	4.768	11.286	48.089	117.803	262.393	444.929	656.429	841.214	991.161	1112.93	1248.46	1335.02	1440.02	1494.73	1565.55
	27	30.808	30.019	34.886	69.801	186.361	380.411	637.723	905.289	1120.2	1279.03	1373.74	1435.29
	28	26.232	0.459	34.453	85.506	178.018	286.411	473.465	678.215	928.476	1140.16	1358.49	1506.12
	29	16.281	46.591	174.148	318.063	466.148	622.47	786.273	990.95	1175.84	1355.12	1386.74	1341.7
	30	24.969	20.084	8.759	33.504	61.056	88.435	193.665	336.681	542.835	740.357	894.034	1026.1	1178.54	1284.88	1363.25
	31	-2.91	0.438	42.149	111.605	224.747	385.626	571.012	742.502	905.886	1063.8	1214.6	1305.26	1413.87	1496.31	1586.54
	32	4.666	7.982	25.265	107.07	252.002	455.646	663.793	857.205	1008.36	1152.8	1247.44	1309.52	1354.65	1394.7	1425.23
30°C		Time
		10	20	30	40	50	60	70	80	90	100	110	120	130	140	150
	1	13.278	-2.715	12.103	10.384	21.23	54.985	81.717	98.96	132.457	159.548	190.7	221.833	256.525	284.304	309.766
	2	25.178	19.705	12.345	7.356	17.289	34.966	76.884	107.394	134.05	152.978	210.311	247.967	305.556	346.489	403.655
	3	31.136	21.324	14.274	17.525	40.011	33.567	55.127	61.169	74.12	93.715	120.341	132.419	181.044	201.319	241.491
	4	22.405	13.812	22.301	30.372	29.861	37.044	52.949	73.757	90.034	126.426	145.132	164.922	202.541	238.218	275.21
	5	18.508	25.814	13.73	30.057	37.272	57.479	86.88	124.33	157.738	213.291	268.916	337.896	396.843	459.95	538.892
	6	11.465	23.051	30.589	14.083	36.62	36.626	49.817	83.891	103.852	131.235	161.672	200.598	236.4	277.672	323.635
	7	9.628	13.951	16.593	19.025	29.04	47.539	66.424	87.064	135.572	173.359	217.115	257.29	317.71	351.028	385.145
	8	16.495	20.635	14.079	30.055	29.524	44.789	53.803	82.521	114.717	128.576	176.286	226.326	247.663	323.968	371.295
	9	25.995	13.975	28.558	12.686	10.582	25.174	29.532	73.38	92.943	106.198	140.695	182.424	224.203	261.413	316.998
	10	18.387	16.904	22.163	11.315	30.07	28.474	52.095	57.397	75.113	99.352	141.978	154.891	205.567	225.426	269.911
	11	20.838	19.276	35.482	38.458	24.708	42.571	26.251	50.197	68.526	98.054	122.011	114.807	144.342	176.221	204.067
	12	32.482	20.854	17.87	4.687	16.254	24.343	29.476	57.525	54.24	95.53	105.957	117.823	135.231	153.294	190.077
	13	8.669	-2.945	16.193	12.603	21.935	24.621	26.079	34.252	59.806	66.864	84.364	111.143	130.683	151.409	178.947
	14	12.581	9.616	10.313	7.996	14.41	12.962	9.346	23.76	30.137	47.783	63.304	73.04	89.339	114.593	124.722
	15	15.991	11.34	13.303	28.295	21.737	39.128	50.407	58.026	84.893	91.258	124.983	155.485	184.733	224.668	263.194
	16	1.923	5.396	12.664	17.891	26.115	28.305	32.426	47.911	63.179	80.798	113.501	133.916	170.307	191.539	213.877
	17	0.819	20.811	26.246	34.394	28.055	31.378	49.4	61.136	85.486	89.277	119.711	129.518	158.728	201.813	217.713
	18	22.619	18.972	18.301	22.55	11.361	34.117	45.709	59.522	61.862	85.559	111.939	106.856	144.478	153.874	185.114
	19	-4.68	10.139	64.82	55.153	30.222	28.348	50.223	47.569	77.764	95.834	117.07	166.25	184.055	221.514	236.402
	20	27.842	9.37	26.553	25.185	27.547	21.331	36.941	77.647	85.072	90.679	132.022	169.25	195.13	234.144	277.944
	21	5.875	21.736	35.757	32.778	62.084	29.19	54.51	67.177	96.082	109.525	103.579	159.971	183.304	181.869	216.65
	22	34.509	21.686	30.522	19.54	19.107	24.693	32.767	43.734	48.356	68.422	85.028	91.43	114.215	132.291	164.045
	23	13.181	-0.243	38.021	51.689	44.416	40.526	54.242	56.444	73.064	89.747	109.589	143.429	167.38	178.272	203.442
	24	4.212	30.692	26.719	22.132	39.569	47.502	47.961	34.52	73.679	88.565	126.68	127.232	141.094	153.49	194.156
	25	-3.117	25.366	38.8	-26.146	25.292	5.362	50.467	69.209	68.458	93.713	125.288	158.979	183.429	196.508	230.638
	26	31.285	22.877	32.311	19.034	35.436	37.431	38.227	61.198	60.053	76.583	116.942	117.657	178.321	197.064	204.267
	27	-14.5	2.138	40.148	16.058	38.571	37.777	66.207	75.288	91.952	94.666	103.648	185.589	191.741	199.69	260.259
	28	13.337	26.224	19.798	12.42	28.827	-3.428	23.582	55.623	77.821	106.557	103.258	164.141	188.508	221.74	247.07
	29	14.194	37.716	9.267	-6.648	28.923	32.214	50.545	50.436	95.869	109.188	146.548	189.319	217.388	254.112	285.941
	30	18.499	3.174	2.363	13.667	10.57	23.066	41.871	31.225	63.505	78.984	121.553	142.683	167.044	192.824	218.814
	31	20.444	11.244	10.018	10.737	7.294	29.593	48.328	66.631	89.038	120.784	152.506	190.606	190.484	225.609	283
	32	16.251	9.642	6.396	7.647	18.04	27.042	41.779	60.214	56.368	80.405	102.896	120.115	140.16	154.506	194.771
RAW DATA
42°C
Frame	Area	Mean	Min	Max	Area b	Mean b	Min b	Max b	Area	Mean	Min	Max	Area b	Mean b	Min b	Max b	Area	Mean	Min	Max	Area b	Mean b	Min b	Max b	Area	Mean	Min	Max	Area b	Mean b	Min b	Max b	Area	Mean	Min	Max	Area b	Mean b	Min b	Max b	Area	Mean	Min	Max	Area b	Mean b	Min b	Max b	Area
1	19.013	913.722	813	1031	15.21	909.132	817	1009	8.556	887.815	788	1048	11.408	889.435	771	989	11.408	920.324	799	1099	15.21	912.764	810	1066	15.21	905.84	801	1049	11.408	911.426	825	1092	19.013	926.161	820	1066	15.21	924.118	793	1037	8.556	905.012	806	1076	22.815	907.31	788	1019	5.704
2	19.013	18657.9	15930	20424	15.21	16878.4	16222	17483	8.556	16839.7	16122	18062	11.408	17983.5	16702	19221	11.408	17661.4	16168	19591	15.21	17232.7	16440	17893	15.21	18093.6	15344	22062	11.408	19695.1	15888	22558	19.013	19177.9	15622	21842	15.21	17541.1	15717	19043	8.556	17635.6	16928	18387	22.815	18655.3	16090	20558	5.704
3	19.013	879.939	743	1031	15.21	887.056	772	1031	8.556	860.852	777	946	11.408	859.815	761	971	11.408	889.926	790	1032	15.21	868.958	764	1005	15.21	867.285	754	982	11.408	868.056	755	975	19.013	904.5	775	1028	15.21	885.785	785	1004	8.556	868.395	778	965	22.815	872.292	761	996	5.704
4	19.013	20114.4	17829	25513	15.21	17579	16549	20052	8.556	18392.4	15891	19456	11.408	17551.5	15606	19230	11.408	18464.7	17758	19375	15.21	17178.1	15132	19415	15.21	18722.4	15237	23586	11.408	16298.4	14215	20498	19.013	18019.4	15147	25381	15.21	17398.6	14944	28007	8.556	17419.5	16621	18094	22.815	18951.9	15905	21250	5.704
5	19.013	892.389	774	1004	15.21	866.604	762	976	8.556	860.58	766	1020	11.408	829.972	755	941	11.408	882.185	735	1090	15.21	871.354	789	1005	15.21	870.736	774	969	11.408	852.009	721	964	19.013	887.667	806	1063	15.21	868.924	778	962	8.556	886.691	791	998	22.815	861.556	778	992	5.704
6	19.013	14574.5	13280	17574	15.21	15478.9	14123	17528	8.556	13881.6	12415	18477	11.408	15650.5	12045	20345	11.408	13787.6	12383	17793	15.21	13571	12133	18324	15.21	13527.5	12216	15355	11.408	14292.7	11906	17594	19.013	14725.4	12609	18070	15.21	13461.5	11383	15224	8.556	13720	12813	16186	22.815	14914.3	12147	21209	5.704
7	19.013	893.211	811	992	15.21	864.375	727	978	8.556	863.765	759	1006	11.408	830.917	736	992	11.408	875.065	785	1008	15.21	872.965	784	1016	15.21	908.535	813	1000	11.408	851.972	751	955	19.013	889.044	781	1051	15.21	871.118	783	986	8.556	883.037	770	1007	22.815	862.745	731	959	5.704
8	19.013	13319.8	12114	14670	15.21	14507.9	13265	15490	8.556	12955.7	12190	16060	11.408	15157.9	11941	20141	11.408	13075.2	12068	15904	15.21	12905.1	11742	21680	15.21	12744	11812	13357	11.408	12979.3	11357	18387	19.013	14489.6	12278	19336	15.21	14196.9	12116	15531	8.556	13784.3	13125	14867	22.815	14991.3	12560	21120	5.704
9	19.013	904.428	836	1002	15.21	864.361	756	959	8.556	869.827	753	1054	11.408	826.62	730	932	11.408	887.083	799	1110	15.21	864.319	736	977	15.21	1071.45	960	1178	11.408	854.806	760	963	19.013	894.217	778	1027	15.21	870.708	776	967	8.556	885.21	797	1007	22.815	863.37	752	997	5.704
10	19.013	12733.6	11965	13854	15.21	13757.6	11799	14864	8.556	14426	13182	17042	11.408	14866.1	11874	20375	11.408	12271.1	11778	14041	15.21	12951.4	11822	19056	15.21	12471.4	11741	13464	11.408	12858.7	11896	17206	19.013	16168.6	12901	24235	15.21	14283.2	11538	17097	8.556	12716.7	11924	13386	22.815	14019	11646	20387	5.704
11	19.013	918.4	819	1039	15.21	867.215	766	977	8.556	909	826	1019	11.408	829.889	696	939	11.408	934.907	833	1067	15.21	867.181	785	964	15.21	1312.84	1169	1432	11.408	850.685	742	975	19.013	915.289	808	1067	15.21	861.875	775	957	8.556	907.839	826	1065	22.815	863.81	766	976	5.704
12	19.013	13062.3	12144	14053	15.21	13824	11867	16635	8.556	12923.7	11935	14016	11.408	14410.9	11525	20707	11.408	12383.6	11541	13758	15.21	13173.4	11458	21264	15.21	12543.8	11928	13107	11.408	12559.7	11387	17735	19.013	13474.9	11980	15453	15.21	13581.8	10870	16102	8.556	12423.2	11834	13144	22.815	13313.9	11341	20118	5.704
13	19.013	978.406	854	1181	15.21	854.847	759	953	8.556	1013.38	924	1211	11.408	825.954	721	983	11.408	1046.31	877	1237	15.21	863.785	768	1020	15.21	1600.32	1470	1719	11.408	855.972	766	984	19.013	966.611	881	1123	15.21	863.764	772	965	8.556	969.432	868	1117	22.815	862.171	767	1002	5.704
14	19.013	13078.6	12164	14390	15.21	14522.3	11821	16058	8.556	12522.6	11955	13319	11.408	14089.4	11259	20249	11.408	12551.3	11991	13342	15.21	12579.7	11284	18624	15.21	12687.2	12014	13428	11.408	13016.4	11798	18677	19.013	14298.4	11936	19504	15.21	13799.3	11011	15987	8.556	12600.1	11925	13387	22.815	13442.6	11622	20411	5.704
15	19.013	1083.4	954	1232	15.21	855.667	746	969	8.556	1178.69	1023	1464	11.408	833.333	719	943	11.408	1203.38	1086	1445	15.21	868.278	779	1043	15.21	1981.91	1796	2172	11.408	856.593	764	943	19.013	1064.22	945	1209	15.21	862.16	761	1018	8.556	1088.63	974	1245	22.815	865.565	765	973	5.704
16	19.013	13001.5	12132	13886	15.21	14832.9	14197	15491	8.556	12374.7	11277	13272	11.408	14736.7	11923	21459	11.408	12668.3	12031	13481	15.21	12984	12074	15781	15.21	14422.6	12460	15931	11.408	13783.6	12747	16938	19.013	13801.3	12458	15781	15.21	14233.5	11222	16394	8.556	12920.7	12281	13502	22.815	13251.9	11939	21064	5.704
17	19.013	1265.16	1083	1394	15.21	857.618	730	952	8.556	1384.93	1265	1629	11.408	828.13	714	952	11.408	1413.36	1279	1699	15.21	854.958	741	973	15.21	2369.28	2199	2548	11.408	861.611	725	981	19.013	1222.19	1117	1386	15.21	856.611	742	949	8.556	1270.85	1151	1357	22.815	859.074	749	980	5.704
18	19.013	13118.7	12112	13833	15.21	14449	12843	15402	8.556	12562.5	11901	13489	11.408	14792.1	12147	21471	11.408	12563.7	11921	13327	15.21	13334.5	12324	16275	15.21	12344.4	11600	13148	11.408	12845.7	11627	18324	19.013	13693.2	12249	15142	15.21	14619	11718	16329	8.556	12527.5	12077	13047	22.815	13057.9	11566	21762	5.704
19	19.013	1529.45	1375	1732	15.21	855.257	757	958	8.556	1601.75	1477	1912	11.408	829.917	765	933	11.408	1664.13	1515	1927	15.21	861.389	776	976	15.21	2731.06	2542	2913	11.408	863.639	779	954	19.013	1430.19	1323	1568	15.21	858.146	751	1060	8.556	1498.85	1404	1651	22.815	858.495	756	1014	5.704
20	19.013	13244.5	12515	13976	15.21	15115.5	13649	17518	8.556	12837.3	12132	13856	11.408	15006.4	12368	22058	11.408	12908	12463	13305	15.21	13456.4	12280	15997	15.21	12787.7	12103	13287	11.408	13275.5	12004	17577	19.013	13859	12586	16585	15.21	14729.3	12208	17184	8.556	12544	12217	13029	22.815	13337	12053	21202	5.704
21	19.013	1892.62	1673	2169	15.21	856.174	770	952	8.556	1824.1	1673	2077	11.408	827.083	736	934	11.408	1961.79	1797	2162	15.21	860.514	742	1002	15.21	3017.71	2846	3243	11.408	859.083	778	958	19.013	1712.33	1483	1935	15.21	851.111	736	997	8.556	1780.97	1657	1986	22.815	850.796	716	973	5.704
22	19.013	13325.2	12508	14419	15.21	14525	12370	18564	8.556	13142.2	12347	13615	11.408	14652.7	12206	21814	11.408	12974.2	12450	13486	15.21	13928.6	12301	15839	15.21	13268	12042	14926	11.408	13372.8	12321	17614	19.013	14570.8	12707	17555	15.21	14356.5	12134	18234	8.556	13049.8	12556	13766	22.815	13314.2	11987	21248	5.704
23	19.013	2274.46	2038	2499	15.21	855.903	779	957	8.556	2016.8	1851	2366	11.408	829.944	720	964	11.408	2236.59	2045	2496	15.21	861.785	776	980	15.21	3251.72	2899	3479	11.408	851.37	737	945	19.013	2085.92	1837	2284	15.21	856.715	758	1024	8.556	2049.42	1843	2222	22.815	851.893	757	976	5.704
24	19.013	13126.3	12233	13720	15.21	15092.8	12796	16715	8.556	13717.1	12599	14462	11.408	14571.6	12507	18900	11.408	13920.6	12814	14847	15.21	13789.5	12929	15650	15.21	13406.1	12507	14167	11.408	13893.4	12880	17119	19.013	14710.5	12967	17479	15.21	15225.3	12340	16930	8.556	13063.6	12316	13639	22.815	13631.2	12410	22848	5.704
25	19.013	2542.46	2359	2737	15.21	867.194	751	1031	8.556	2209.48	2037	2476	11.408	826.102	740	989	11.408	2430.24	2187	2669	15.21	867.389	775	980	15.21	3495.83	3230	3713	11.408	869.009	762	1008	19.013	2326.67	2129	2513	15.21	860.069	754	966	8.556	2273.52	2117	2428	22.815	856.236	756	992	5.704
26	19.013	13567.9	12341	14417	15.21	14921.4	12511	18421	8.556	14006.4	12993	17891	11.408	15046.6	12455	18991	11.408	13369.5	12978	14078	15.21	13792.7	12794	15358	15.21	14084	13080	17227	11.408	14204	13052	18115	19.013	15229	13336	24629	15.21	15908	12612	18016	8.556	13222.6	12622	14070	22.815	13447.8	12426	19334	5.704
27	19.013	2785.04	2589	3050	15.21	884.875	790	1022	8.556	2356.9	2166	2557	11.408	840.018	733	964	11.408	2591.77	2402	2800	15.21	875.917	767	1083	15.21	3669.52	3455	3908	11.408	869.759	777	986	19.013	2548.83	2306	2734	15.21	869.778	745	975	8.556	2447.65	2287	2637	22.815	869.176	772	1015	5.704
28	19.013	14045	12874	14969	15.21	16875	12771	20116	8.556	14056	13265	16203	11.408	14321.5	12786	17309	11.408	13394.5	12762	13797	15.21	14054.9	13062	15952	15.21	14014.1	13346	14910	11.408	14229.3	13216	19399	19.013	14615.5	13721	15871	15.21	15822.4	12762	18093	8.556	13299.7	12905	13725	22.815	13555.1	12670	21244	5.704
29	19.013	2990.92	2764	3174	15.21	896.403	777	1025	8.556	2443.89	2255	2716	11.408	838.417	749	941	11.408	2757.91	2532	2929	15.21	872.576	768	1006	15.21	3801.4	3582	4064	11.408	889.759	775	1023	19.013	2750.73	2476	3012	15.21	871.625	766	991	8.556	2607.32	2453	2762	22.815	866.907	778	1027	5.704
30	19.013	14212.6	13179	14882	15.21	15842.4	13353	19192	8.556	14068.8	13118	15077	11.408	14978	12958	19791	11.408	13780	13354	14300	15.21	14364.1	12952	16825	15.21	14182.1	13652	14986	11.408	15757.4	13338	22362	19.013	15604.5	13929	20813	15.21	16586.4	13750	19332	8.556	13548	13253	13912	22.815	14042.9	12971	20815	5.704
31	19.013	3174.22	2914	3357	15.21	915.611	779	1075	8.556	2563.58	2405	2757	11.408	837.315	720	942	11.408	2883.61	2669	3154	15.21	874.743	743	975	15.21	3927.57	3646	4164	11.408	880.528	733	1001	19.013	2914.22	2689	3105	15.21	879.806	778	1019	8.556	2748.25	2569	2988	22.815	874.523	789	990	5.704
32	19.013	14365.8	13511	14945	15.21	14983.4	13348	17591	8.556	14266.5	13737	14897	11.408	15539.6	13113	19014	11.408	14015.1	13463	14714	15.21	14959.2	13484	16835	15.21	14282.1	13627	15296	11.408	14576.7	13530	18278	19.013	14658	13348	16053	15.21	16711.5	13556	20477	8.556	14719.9	14055	15359	22.815	15339.1	13245	29382	5.704
33	19.013	3314.16	3061	3541	15.21	899.84	801	1015	8.556	2640.74	2435	2946	11.408	840.824	757	959	11.408	2998.9	2807	3207	15.21	876.035	764	984	15.21	863.146	761	934	11.408	852.741	742	948	19.013	3020.01	2826	3287	15.21	873.729	759	1005	8.556	2900.46	2663	3079	22.815	907.56	742	1051	5.704
34	19.013	14566.7	13800	15159	15.21	17137.8	14329	23049	8.556	15288.4	14241	18032	11.408	15700.4	13331	20707	11.408	14720.9	14173	15394	15.21	15058.1	13999	16849	15.21	15600.1	14296	16663	11.408	15309.6	14357	20066	19.013	15968.2	14360	19051	15.21	17240	14365	19236	8.556	13889	13435	14560	22.815	17131.5	13747	32552	5.704
30°C
Frame	Area	Mean	Min	Max	Area b	Mean b	Min b	Max b	Area	Mean	Min	Max	Area b	Mean b	Min b	Max b	Area	Mean	Min	Max	Area b	Mean b	Min b	Max b	Area	Mean	Min	Max	Area b	Mean b	Min b	Max b	Area	Mean	Min	Max	Area b	Mean b	Min b	Max b	Area	Mean	Min	Max	Area b	Mean b	Min b	Max b	Area
1	34.222	830.506	736	997	28.519	829.141	742	947	19.013	846.928	757	939	19.013	843.356	745	957	15.21	827.417	713	952	22.815	818.204	731	964	15.21	849.153	738	976	11.408	848.176	754	944	19.013	863.444	748	936	14.259	875.185	784	963	11.408	859.111	773	1023	19.013	849.439	742	989	33.272
2	34.222	21483	18920	23085	28.519	20672.1	16755	22949	19.013	19987.5	17079	22229	19.013	19615.7	18769	20520	15.21	21127.8	18524	24420	22.815	20879.3	18018	23305	15.21	20853.9	19556	21966	11.408	21342.3	19128	23702	19.013	19687	16948	20917	14.259	20847.6	19243	22592	11.408	21307.3	18956	23194	19.013	21109.5	18405	22642	33.272
3	34.222	820.13	715	1061	28.519	822.911	720	933	19.013	840.561	753	948	19.013	843.15	746	984	15.21	800.215	697	971	22.815	812.532	714	936	15.21	831.458	732	953	11.408	826.796	736	900	19.013	848.122	702	952	14.259	846.933	756	936	11.408	838	741	1039	19.013	848.728	769	944	33.272
4	34.222	22010.7	19792	23384	28.519	21154.9	16937	28765	19.013	21949.5	18093	26036	19.013	18538.8	17666	19587	15.21	20507.4	17087	22646	22.815	19970.5	17703	21270	15.21	19164.2	16011	21656	11.408	21518.7	19416	24462	19.013	21154	17677	24132	14.259	20255.5	17732	23523	11.408	20826.5	19611	21916	19.013	22018.1	19659	25163	33.272
5	34.222	848.426	747	1046	28.519	835.148	743	1022	19.013	855.711	736	982	19.013	830.533	732	956	15.21	834.715	743	957	22.815	803.579	691	915	15.21	856.368	758	1024	11.408	833.963	751	998	19.013	870.078	778	964	14.259	851.57	762	962	11.408	852.648	778	953	19.013	841.183	753	992	33.272
6	34.222	18064.9	16878	19178	28.519	19472.6	16909	30898	19.013	18724.4	17798	20300	19.013	21790.8	16867	24617	15.21	19470.8	17924	20857	22.815	19000.8	16148	21484	15.21	18104.3	17308	18940	11.408	19867.1	17194	21314	19.013	18571.3	17501	19928	14.259	19933.8	18481	21276	11.408	18708.7	17278	25579	19.013	19590.5	17156	29048	33.272
7	34.222	851.426	721	1002	28.519	854.141	735	1013	19.013	863.922	757	977	19.013	844.217	736	975	15.21	835.125	754	967	22.815	813.801	715	955	15.21	866.09	769	978	11.408	852.278	754	947	19.013	884.933	786	987	14.259	859.119	743	949	11.408	872.018	774	982	19.013	848.967	749	980	33.272
8	34.222	17694.4	16587	19309	28.519	19441.8	15982	32516	19.013	17775.1	17107	18387	19.013	22017.1	17321	28254	15.21	18182.4	17114	19227	22.815	18847.1	15853	22920	15.21	17031.6	16568	17830	11.408	19454.2	18125	20677	19.013	18971.1	17224	20178	14.259	19182.9	17744	22361	11.408	17541.5	16995	18378	19.013	20859	19022	23731	33.272
9	34.222	869.522	756	1065	28.519	857.419	751	986	19.013	872.617	759	1028	19.013	860.272	771	977	15.21	849.417	755	956	22.815	835.143	719	1004	15.21	875.625	771	961	11.408	853.324	749	1006	19.013	890.5	784	1002	14.259	876.77	757	988	11.408	883.361	772	1010	19.013	852.772	751	961	33.272
10	34.222	16992.6	16153	18123	28.519	17387	16253	21894	19.013	17102.9	16453	18132	19.013	18430.9	16262	22581	15.21	17419.2	16097	18138	22.815	20903.8	16398	24362	15.21	17246.3	16445	18002	11.408	19871.2	17588	22614	19.013	17021.5	16205	18592	14.259	16393.3	15878	17581	11.408	17422.4	16806	18354	19.013	19075.4	18222	20090	33.272
11	34.222	875.043	750	991	28.519	864.659	753	1047	19.013	880.589	776	991	19.013	873.233	780	989	15.21	850.201	763	1015	22.815	832.676	729	979	15.21	882.104	790	1059	11.408	851.732	738	958	19.013	904.161	803	1036	14.259	874.104	763	982	11.408	881.944	780	982	19.013	867.861	754	1013	33.272
12	34.222	16843.4	16061	17590	28.519	17157.8	16119	19448	19.013	17356.3	16457	19733	19.013	20216.4	17177	25682	15.21	17477.3	16515	18957	22.815	19353.2	16356	23812	15.21	16355.5	15889	17153	11.408	20101	16364	25911	19.013	17322.7	16512	18412	14.259	16657.3	15376	17598	11.408	17005	16459	17519	19.013	18905.5	17163	22187	33.272
13	34.222	889.086	789	1042	28.519	867.856	768	1043	19.013	888.706	757	1022	19.013	871.417	779	966	15.21	871.604	782	990	22.815	831.593	722	992	15.21	888.778	790	990	11.408	858.917	740	987	19.013	911.939	807	1014	14.259	874.667	776	960	11.408	898.537	804	1075	19.013	861.917	768	973	33.272
14	34.222	16500.3	15876	17194	28.519	17652.9	14864	21450	19.013	16736.1	15989	17664	19.013	17668.4	15733	27631	15.21	18284.7	16298	25106	22.815	18744.5	15180	23547	15.21	16084.5	15303	16831	11.408	19346.1	16857	23148	19.013	16681.3	16008	17744	14.259	16571.1	15942	17404	11.408	17905.2	16074	21337	19.013	18258.6	17171	19495	33.272
15	34.222	905.633	792	1062	28.519	850.648	745	1024	19.013	898.894	795	1030	19.013	863.928	761	988	15.21	873.312	769	1063	22.815	839.745	735	988	15.21	899.174	793	1021	11.408	862.13	747	1038	19.013	937.272	834	1034	14.259	879.793	795	970	11.408	908.509	833	1097	19.013	871.883	764	973	33.272
16	34.222	16464	15474	17462	28.519	17818.8	16681	21346	19.013	16148.2	15300	16903	19.013	18114.5	15106	28271	15.21	16416.7	15831	17317	22.815	19224.1	15906	25885	15.21	16639.6	15917	17351	11.408	19094.2	15671	23771	19.013	16444.8	15712	17393	14.259	16555.5	15648	18500	11.408	16853.8	16173	17268	19.013	17923.5	16576	19338	33.272
17	34.222	932.969	827	1134	28.519	851.252	740	1062	19.013	931.728	816	1081	19.013	854.844	754	988	15.21	886.507	810	1072	22.815	831.38	731	964	15.21	917.431	805	1038	11.408	864.482	773	982	19.013	971.339	868	1089	14.259	884.459	787	968	11.408	921.111	819	1109	19.013	871.294	757	1035	33.272
18	34.222	16350.4	15597	17314	28.519	18561.2	16781	21858	19.013	16030.1	15527	16630	19.013	20658.9	16264	24283	15.21	15791.8	15165	16462	22.815	20221.4	15556	23897	15.21	16183.2	15531	16810	11.408	20630	15690	26178	19.013	15915.7	15118	16415	14.259	16202.5	15661	16905	11.408	16302.2	15439	17839	19.013	17690.3	16650	18850	33.272
19	34.222	956.364	840	1139	28.519	857.404	755	1004	19.013	954.422	864	1050	19.013	847.028	765	969	15.21	907.465	798	1031	22.815	846.296	736	958	15.21	936.201	829	1048	11.408	862.444	761	987	19.013	1005.28	921	1106	14.259	880.948	776	989	11.408	951.13	828	1050	19.013	867.239	737	1018	33.272
20	34.222	15815.5	14857	17178	28.519	17601.3	15917	20826	19.013	15964.6	15273	16621	19.013	21203.3	17162	24162	15.21	15912.3	15374	16545	22.815	18678.6	15186	27808	15.21	15492	14904	16392	11.408	19256.7	15996	25092	19.013	15613.2	14981	16357	14.259	15880.7	14884	16805	11.408	16369.7	15373	17895	19.013	17996.2	16841	20359	33.272
21	34.222	992.009	846	1170	28.519	859.552	744	1005	19.013	987.394	894	1143	19.013	853.344	745	986	15.21	926.486	840	1096	22.815	852.366	744	987	15.21	957.09	860	1077	11.408	867.056	745	971	19.013	1047.09	917	1174	14.259	889.356	769	1006	11.408	979.602	897	1207	19.013	875.75	786	997	33.272
22	34.222	15899.7	15259	16570	28.519	17546.9	15899	20017	19.013	15572.7	15015	16182	19.013	20314.7	16834	24447	15.21	16310.1	15341	17302	22.815	20221.9	15083	27635	15.21	15408.8	14821	16125	11.408	19197.9	15387	25621	19.013	15842.2	15228	16710	14.259	15718.9	14926	17121	11.408	16029.8	15392	16745	19.013	17507.4	16722	19134	33.272
23	34.222	1017.71	895	1210	28.519	858.159	751	986	19.013	1019.96	913	1166	19.013	866.978	780	1010	15.21	947.021	840	1080	22.815	853.306	762	1019	15.21	984.972	873	1153	11.408	858.546	753	982	19.013	1100.71	972	1227	14.259	887.415	791	973	11.408	1005.93	919	1238	19.013	874.7	782	1015	33.272
24	34.222	16094	15338	16904	28.519	17862.1	15971	20828	19.013	16227.8	15523	18249	19.013	19426.4	16611	24998	15.21	17173.8	15246	18535	22.815	19531.3	14588	27349	15.21	15880	15333	16536	11.408	20811.4	16544	26200	19.013	15873.2	15291	17177	14.259	15762.4	14969	17133	11.408	16330.1	15654	17707	19.013	18494.9	17010	20304	33.272
25	34.222	1049.96	900	1315	28.519	859.263	730	1095	19.013	1069.12	945	1205	19.013	858.811	747	1022	15.21	978.174	886	1082	22.815	857.833	772	998	15.21	1015.47	904	1194	11.408	870.333	789	995	19.013	1156.89	1036	1288	14.259	887.978	810	987	11.408	1040.08	947	1225	19.013	878.411	798	997	33.272
26	34.222	16027.7	15276	16898	28.519	18208.9	16178	21031	19.013	16117.5	15401	16914	19.013	20435	16207	27759	15.21	15650.4	15169	16584	22.815	18207.6	14359	25208	15.21	15839.9	15327	16820	11.408	20714.1	17598	24490	19.013	16258.2	15475	16861	14.259	16069.2	15148	17661	11.408	16286.7	15331	17552	19.013	18008.3	16972	18936	33.272
27	34.222	1082.72	942	1240	28.519	860.889	745	1010	19.013	1108.95	1016	1240	19.013	860.983	762	1006	15.21	1003.28	886	1135	22.815	870.866	717	1045	15.21	1041.04	943	1159	11.408	876.12	768	977	19.013	1219.2	1094	1340	14.259	881.304	774	1002	11.408	1082.73	1003	1261	19.013	882.133	783	1008	33.272
28	34.222	16118.5	15426	16733	28.519	18299.8	16934	20040	19.013	16603.1	15918	17425	19.013	20439.1	16592	24029	15.21	16162	15224	16994	22.815	20100.5	15361	30432	15.21	16150.1	15485	16863	11.408	19726.1	16821	24664	19.013	16002.2	15464	16727	14.259	16788.7	14635	21028	11.408	16823	15854	17940	19.013	18306.6	17511	19082	33.272
29	34.222	1118.76	988	1299	28.519	862.237	743	996	19.013	1168.45	1052	1308	19.013	862.894	765	1010	15.21	1045.12	919	1226	22.815	864.074	746	991	15.21	1075.21	977	1304	11.408	872.667	758	985	19.013	1292.94	1184	1407	14.259	896.096	791	969	11.408	1111.89	1003	1377	19.013	875.489	799	1010	33.272
30	34.222	16079.5	15449	17120	28.519	17869.4	16255	20151	19.013	16063.2	15260	18101	19.013	20930.5	17380	24916	15.21	16488	15694	17315	22.815	19601.3	15471	26112	15.21	15861.5	15188	16686	11.408	20941.3	16123	25861	19.013	15575.9	14645	16439	14.259	16181.6	15141	17226	11.408	16567.5	15603	17392	19.013	18348.3	16876	20448	33.272
31	34.222	1147.48	1032	1327	28.519	863.174	771	1022	19.013	1214.96	1086	1333	19.013	868.472	768	1018	15.21	1076.21	954	1209	22.815	874.889	725	1043	15.21	1112.12	1021	1267	11.408	873.907	778	994	19.013	1354.99	1226	1484	14.259	895.044	808	1013	11.408	1159.47	1063	1385	19.013	881.8	746	998	33.272
32	34.222	15546.4	14979	16126	28.519	18248.4	16300	20566	19.013	16033.8	15270	17086	19.013	20877.6	16512	25466	15.21	16327.7	15260	16973	22.815	18540.9	14688	27993	15.21	15584.6	14828	16411	11.408	20684.7	16248	24717	19.013	15446.2	14601	17187	14.259	15824.7	14683	16920	11.408	16150.2	15562	16981	19.013	17792.5	16840	18977	33.272
33	34.222	1174.61	1048	1355	28.519	864.848	773	1018	19.013	1268.84	1140	1403	19.013	865.189	757	1028	15.21	1112.64	1002	1266	22.815	871.148	745	1046	15.21	1154.59	1060	1301	11.408	879.38	791	971	19.013	1432.92	1290	1587	14.259	894.03	765	1017	11.408	1208.6	1104	1455	19.013	884.967	776	1058	33.272
34	34.222	15245.4	14649	15970	28.519	17388.4	15867	19274	19.013	16192.7	15387	17076	19.013	20672.3	16446	25859	15.21	15936.8	15326	16478	22.815	19437.1	14985	25345	15.21	15319.8	14659	16132	11.408	20959.9	16345	24499	19.013	15337.3	14461	16053	14.259	15546.9	14879	16301	11.408	16053.6	15536	16595	19.013	17749.9	16442	19689	33.272
35	34.222	1204.96	1086	1439	28.519	865.844	748	1009	19.013	1314.82	1203	1438	19.013	868.511	763	1042	15.21	1149.24	1022	1368	22.815	884.338	738	1054	15.21	1197.67	1091	1356	11.408	879.898	760	993	19.013	1503.57	1329	1695	14.259	889.667	812	983	11.408	1247.14	1123	1519	19.013	888.606	776	1046	33.272
36	34.222	15207.2	14505	16228	28.519	17459	15841	20890	19.013	15910.3	15135	17171	19.013	21031	16468	27280	15.21	15706.2	15232	16543	22.815	19201.9	14129	25413	15.21	15711.1	14345	18322	11.408	20739.5	17231	23489	19.013	14844.3	14094	16092	14.259	15675.8	14761	16460	11.408	15893.6	15318	16489	19.013	18093.3	16764	19630	33.272
37	34.222	1230.11	1123	1487	28.519	866.607	735	979	19.013	1370.23	1218	1516	19.013	871.444	755	1052	15.21	1186.81	1082	1330	22.815	869.051	729	999	15.21	1228.68	1105	1372	11.408	889.268	797	977	19.013	1575.87	1393	1753	14.259	900.844	797	1003	11.408	1294.76	1150	1580	19.013	884.978	794	1014	33.272
38	34.222	15065.8	14265	15823	28.519	16888.6	15478	18913	19.013	15576.7	14859	16274	19.013	20923.3	17153	27156	15.21	15548.6	15002	16084	22.815	20468	15116	31423	15.21	14915.4	14236	15763	11.408	17647.3	14742	22759	19.013	15077.6	14334	15899	14.259	15364.9	14245	16634	11.408	15905.5	15194	16811	19.013	18055.6	16606	20412	33.272
[truncated: 207 more columns]

## Sheet: Fig. S4
Figure S4. Endpoint fluorescent data from temperature-dependent expression of GFP in synthetic cells. Each vesicle signal is numbered e.g. 1, and it's corresponding background measurement is labelled "b". All data is as copied directly from ImageJ measurement window. Vesicle signal is calculated by subtracting the local background "Nb" Mean measurement from the Vesicle "N" Mean measurement.
Plotted values																		RAW DATA →
SAMPLE 1						SAMPLE 2						SAMPLE 3								SAMPLE 1 - RAW VALUES												SAMPLE 2 - RAW VALUES												SAMPLE 3 - RAW VALUES
30°C			42°C			30°C			42°C			30°C			42°C					30°C						42°C						30°C						42°C						30°C
n = 171			n = 138			n = 100			n = 129			n = 108			n = 116
Vesicle	Signal		Vesicle	Signal		Vesicle	Signal		Vesicle	Signal		Vesicle	Signal		Vesicle	Signal					Area	Mean	Min	Max			Area	Mean	Min	Max			Area	Mean	Min	Max			Area	Mean	Min	Max			Area	Mean	Min	Max
1	115.192		1	2437.98		1	105.789		1	1021.49		1	51.487		1	378.572				1	7.13	623.696	535	756		1	5.941	3021.55	2716	3357		1	5.941	655.511	562	748		1	3.565	2696.59	2499	2906		1	5.941	511.693	425	626
2	56.685		2	2396.28		2	70.524		2	980.101		2	26.87		2	1537.81				2	3.565	508.504	427	638		2	4.753	583.567	507	673		2	3.803	549.722	449	649		2	7.13	1675.11	1472	1889		2	6.654	460.206	384	571
3	54.509		3	965.863		3	53.265		3	1542.94		3	106.852		3	671.408				3	1.901	593.264	519	671		3	8.318	3021.99	2771	3253		3	1.426	628.759	576	680		3	4.753	2661.54	2383	2887		3	2.139	484.444	416	599
4	61.961		4	722.042		4	88.43		4	1235.51		4	53.234		4	890.593				4	5.704	536.579	445	676		4	3.565	625.719	551	713		4	2.139	558.235	491	675		4	3.803	1681.44	1555	1943		4	5.704	457.574	390	535
5	78.184		5	1141.86		5	90.648		5	1346.28		5	24.234		5	576.736				5	7.13	554.333	477	677		5	5.941	1588.63	1412	1766		5	0.475	622.611	565	690		5	1.426	3194.07	2969	3409		5	0.951	570.75	507	668
6	113.953		6	1077.73		6	106.272		6	2239.62		6	30.692		6	1957.33				6	2.852	499.824	420	584		6	5.941	622.764	531	743		6	2.139	569.346	487	660		6	1.426	1651.13	1529	1827		6	2.852	463.898	379	528
7	73.898		7	594.315		7	66.727		7	1941.21		7	34.648		7	1739.77				7	3.803	568.708	488	651		7	3.169	1343.4	1186	1463		7	1.901	662.236	585	750		7	1.426	2856.41	2683	3008		7	2.852	498.13	408	598
8	75.909		8	1129.25		8	71.871		8	2090.52		8	37.106		8	946.706				8	5.941	506.747	426	592		8	3.169	621.358	549	717		8	0.951	573.806	515	620		8	2.139	1620.9	1470	1758		8	3.803	444.896	358	545
9	80.172		9	311.71		9	40.813		9	674.065		9	82.843		9	1007.46				9	4.753	602.678	518	726		9	3.803	1718.83	1570	2001		9	2.852	666.204	576	763		9	4.753	2915.37	2656	3159		9	2.139	475.086	422	536
10	74.272		10	906.039		10	46.91		10	1696.62		10	66.24		10	1784.08				10	2.139	524.494	459	621		10	4.278	576.969	496	690		10	0.951	575.556	508	651		10	5.941	1569.09	1385	1761		10	5.704	450.852	378	539
11	38.185		11	287.602		11	66.272		11	658.733		11	87.68		11	583.044				11	3.803	600.993	504	697		11	7.13	1658.14	1487	1887		11	2.139	679.963	630	772		11	3.803	3749.44	3501	3956		11	2.852	507.907	446	591
12	57.787		12	2228.57		12	17.785		12	1314.23		12	87.876		12	1792				12	5.941	487.04	407	582		12	3.565	580.407	492	699		12	2.139	573.691	507	677		12	3.565	1509.82	1385	1642		12	3.803	477.215	387	541
13	28.004		13	1767.31		13	54.777		13	1510.12		13	83.301		13	1060.58				13	5.941	572.698	502	666		13	2.139	1155.88	996	1281		13	2.139	618.074	547	684		13	2.139	3446.51	3236	3702		13	2.852	508.676	438	586
14	51.687		14	243.643		14	55.38		14	1901.01		14	60.217		14	1114.96				14	7.13	498.8	403	610		14	3.803	561.562	474	653		14	3.803	551.347	474	696		14	2.852	1505.3	1364	1668		14	3.803	474.028	402	565
15	45.884		15	1188.58		15	83.983		15	1361.24		15	27.434		15	1540.74				15	2.139	613.309	546	699		15	3.803	1706.4	1546	1879		15	1.426	671.852	558	754		15	2.139	3706.79	3552	3898		15	1.901	517.667	445	603
16	50.185		16	1701.12		16	57.049		16	1640.82		16	29.67		16	1693.79				16	3.565	537.4	464	620		16	2.852	577.148	504	708		16	2.852	599.981	510	720		16	4.753	1616.27	1450	1931		16	4.753	480.561	396	593
17	46.89		17	1324.06		17	84.111		17	791.309		17	59.051		17	1207.39				17	4.753	628.683	551	732		17	2.852	889.019	789	995		17	1.901	541.639	466	635		17	2.852	2277.61	2078	2479		17	2.852	557.639	498	635
18	98.831		18	623.317		18	49.639		18	1511.92		18	61.126		18	1645.57				18	4.753	548.511	469	684		18	2.139	577.309	520	634		18	3.803	500.826	429	613		18	2.852	1603.55	1459	1754		18	5.704	474.796	402	576
19	76.285		19	1878.71		19	40.132		19	767.546		19	21.896		19	1617.46				19	5.941	573.724	502	666		19	2.139	1489.25	1371	1628		19	2.139	574.123	495	720		19	1.426	2997.57	2728	3221		19	2.139	550.025	467	622
20	56.114		20	1117.67		20	34.819		20	689.292		20	79.83		20	258.416				20	3.565	499.452	412	608		20	1.901	583.208	488	697		20	5.704	527.213	439	618		20	4.753	1300.95	1163	1487		20	3.803	483.785	420	620
21	66.848		21	1587.15		21	38.054		21	816.236		21	55.388		21	742.067				21	0.713	579.407	527	661		21	2.139	849.901	749	969		21	2.139	613.753	549	702		21	0.238	2006.22	1906	2105		21	3.565	550.474	448	649
22	29.391		22	1758.22		22	61.355		22	1684.05		22	62.401		22	1152.83				22	0.951	541.222	471	624		22	3.803	562.299	466	654		22	2.852	547.481	471	633		22	4.753	1347.49	1247	1477		22	4.753	462.794	399	529
23	83.795		23	1785.09		23	66.113		23	613.836		23	63.115		23	1928.16				23	2.852	580.63	505	675		23	8.318	2824.94	2614	3119		23	3.803	583.438	501	687		23	2.852	2634.92	2447	2849		23	2.139	549.58	476	624
24	36.815		24	1503.13		24	44.704		24	946.575		24	65.62		24	917.806				24	2.852	522.843	437	601		24	4.753	596.372	513	718		24	1.901	565.653	501	722		24	4.753	1320.68	1212	1450		24	1.426	461.704	393	516
25	52.833		25	1022.25		25	62.586		25	868.49		25	75.033		25	925.191				25	2.852	551.037	462	632		25	3.565	2368.66	2018	2667		25	1.426	624.296	573	698		25	2.852	2867.03	2675	3057		25	4.753	540.511	473	666
26	89.148		26	229.35		26	49.841		26	2234.9		26	132.352		26	902.44				26	4.753	523.033	448	635		26	8.556	601.346	515	718		26	2.852	569.519	505	705		26	4.753	1356.91	1216	1644		26	4.278	457.21	383	549
27	91.766		27	1232.12		27	28.92		27	1863.49		27	92.913		27	241.691				27	7.13	541.515	455	665		27	1.426	830.574	754	950		27	2.852	612.213	541	706		27	2.139	3191.79	3007	3334		27	0.951	516.75	430	578
28	40.558		28	1361.91		28	72.076		28	1588.15		28	52.411		28	491.676				28	4.753	489.828	408	592		28	3.803	586.931	491	671		28	1.426	556.833	479	672		28	5.704	1290.78	1160	1443		28	3.565	456.533	402	589
29	64.922		29	1497.67		29	136.858		29	600.407		29	24.195		29	2095.74				29	2.139	531.815	419	619		29	5.941	1756.37	1523	2004		29	0.475	664.389	614	720		29	3.803	2556.69	2343	2708		29	2.139	474.79	421	581
30	29.798		30	1067.82		30	57.894		30	1952.14		30	76.081		30	1960.97				30	3.803	485.931	416	581		30	8.318	567.794	479	692		30	4.753	580.406	459	663		30	2.852	1195.44	1089	1360		30	7.13	447.356	381	541
31	51.503		31	643.317		31	13.062		31	393.96		31	117.942		31	1195.57				31	2.852	549.778	488	649		31	9.982	2259.44	2036	2507		31	1.426	652.296	567	731		31	1.426	2890.83	2727	3139		31	9.752	467.233	381	594
32	48.907		32	423.797		32	85.293		32	256.508		32	25.426		32	418.859				32	3.565	499.593	420	584		32	2.852	558.315	476	627		32	2.139	595.247	507	734		32	2.852	1250.01	1113	1393		32	6.966	437.563	347	514
33	62.276		33	2202.43		33	34.326		33	866.669		33	9.865		33	2054.46				33	13.309	539.177	431	633		33	3.803	1916.83	1640	2129		33	0.475	609.889	577	683		33	2.139	2111.75	1934	2395		33	3.483	496.607	418	585
34	62.067		34	507.534		34	126.45		34	1843.2		34	30.384		34	1607.01				34	2.852	492.287	422	584		34	4.278	592.765	512	712		34	0.475	525.778	470	572		34	1.901	1320.44	1225	1510		34	5.573	437.556	374	541
35	82.789		35	448.577		35	20.422		35	1386.41		35	36.935		35	2152.12				35	5.704	567.537	509	686		35	1.901	1185.36	1065	1308		35	0.951	610.972	537	682		35	3.803	2858.49	2598	3070		35	2.09	513.506	433	575
36	35.102		36	559.971		36	37.531		36	1810.97		36	41.552		36	1946.1				36	4.753	468.706	399	542		36	7.13	562.044	487	676		36	2.852	561.333	486	658		36	2.139	1346.57	1198	1487		36	2.786	452.38	402	548
37	79.818		37	1087.39		37	29.56		37	175.368		37	74.21		37	196.837				37	3.803	599.264	511	687		37	2.852	2447.68	2235	2689		37	3.565	653.681	548	793		37	2.139	2010.85	1857	2195		37	4.644	468.183	393	562
38	81.683		38	1004.41		38	28.031		38	700.431		38	28.728		38	193.503				38	3.803	522.979	460	614		38	5.941	568.969	470	710		38	3.803	613.549	519	708		38	3.803	1243.31	1146	1365		38	2.786	446.287	377	501
39	22.204		39	264.204		39	114.431		39	1586.72		39	57.843		39	936.655				39	4.753	536.883	466	633		39	6.654	1652.18	1477	1829		39	3.803	679.59	594	796		39	3.803	1922.51	1709	2165		39	2.09	532.889	473	590
40	57.147		40	317.744		40	79.318		40	1513.81		40	42.237		40	818.827				40	2.852	480.769	417	574		40	2.852	534.509	439	624		40	3.803	644.771	576	738		40	2.852	1233.22	1137	1540		40	3.483	453.059	384	546
41	96.182		41	660.47		41	31.029		41	1561.5		41	79.851		41	1945.83				41	5.941	553.804	480	656		41	1.426	2145.94	1941	2313		41	2.139	709.037	616	848		41	0.951	2019.86	1834	2240		41	3.715	497.403	435	588
42	24.348		42	1241.61		42	24.846		42	196.198		42	29.047		42	1991.64				42	3.565	486.956	409	599		42	4.753	558.789	494	669		42	4.753	670.983	577	759		42	3.803	1203.62	1093	1372		42	3.483	442.015	371	522
43	74.068		43	403.513		43	84.189		43	1160.34		43	39.113		43	1583.06				43	20.914	503.999	422	638		43	4.753	2321.07	1801	2739		43	1.901	697.792	614	779		43	4.278	2945.22	2735	3140		43	1.393	498.019	443	593
44	27.509		44	813.333		44	18.33		44	1326.14		44	86.425		44	1278.41				44	9.982	474.608	378	558		44	3.565	562.844	478	701		44	3.565	636.437	572	783		44	2.852	1261.18	1138	1384		44	3.715	435.618	364	540
45	56.157		45	1198.37		45	25.905		45	386.685		45	52.273		45	2352.01				45	8.556	570.636	485	743		45	4.753	2360.49	2161	2552		45	2.852	715.546	639	790		45	3.803	1726.11	1573	1935		45	2.09	500.235	426	584
46	97.263		46	1590.43		46	28.951		46	905.576		46	23.865		46	983.058				46	7.13	486.841	417	593		46	2.852	575.407	507	660		46	4.753	649.433	514	752		46	8.556	1112.28	957	1238		46	2.786	437.12	326	566
47	36.582		47	312.759		47	107.21		47	1622.37		47	48.145		47	2213.93				47	2.139	517.136	466	609		47	1.426	2054.11	1862	2267		47	1.426	704.13	615	817		47	1.426	2250.06	2013	2460		47	2.786	502.639	434	613
48	54.417		48	242.307		48	27.625		48	1940.16		48	47.553		48	2147.17				48	4.278	480.321	406	580		48	2.852	550.981	490	641		48	2.852	659.426	587	764		48	1.426	1303.48	1166	1457		48	6.966	437.019	347	533
49	37.413		49	212.693		49	11.212		49	1384.19		49	123.371		49	1078.64				49	3.803	531.104	430	623		49	2.852	1584.69	1437	1857		49	2.852	712.676	617	812		49	1.426	2078.41	1915	2269		49	2.09	517.975	443	597
50	39.761		50	2714.53		50	94.443		50	1903.38		50	88.763		50	894.239				50	5.941	478.271	401	583		50	7.13	562.444	480	674		50	3.803	650.09	562	756		50	3.803	1209.92	1099	1338		50	5.805	442.942	358	565
51	52.557		51	179.434		51	70.084		51	556.421		51	38.088		51	1748.65				51	8.556	548.37	443	688		51	2.852	784.722	678	893		51	2.139	630.938	539	700		51	5.941	3528.32	3299	3746		51	1.393	584.278	492	678
52	24.728		52	1652.76		52	58.271		52	1275.48		52	32.745		52	802.138				52	7.13	459.222	375	556		52	4.753	555.372	486	659		52	3.803	581.097	513	701		52	4.991	1293.42	1158	1421		52	1.393	451.926	384	519
53	52.804		53	1758.86		53	39.096		53	2020.8		53	21.036		53	756.889				53	3.803	576.722	502	743		53	7.13	1778.24	1491	2031		53	2.139	699.309	591	789		53	2.852	3211.18	3003	3416		53	2.786	557.296	460	669
54	56.769		54	1618.14		54	66.639		54	1473.46		54	23.45		54	1921.44				54	4.753	484.956	405	593		54	3.803	546.125	480	659		54	4.753	670.389	588	813		54	3.565	1347.68	1241	1466		54	4.644	464.383	407	560
55	62.324		55	1078.67		55	62.5		55	959.624		55	40.369		55	791.195				55	3.803	499.736	432	603		55	2.139	1924.43	1706	2184		55	1.901	661.944	572	752		55	2.852	2854.92	2608	3047		55	2.786	515.352	451	605
56	22.439		56	418.542		56	10.216		56	1149.45		56	61.419		56	1461.03				56	4.753	459.178	388	553		56	8.556	562.519	497	685		56	3.803	589.868	517	694		56	3.803	1266.76	1161	1367		56	3.483	462.941	402	587
57	38.168		57	1070.38		57	75.915		57	1231.44		57	109.676		57	676.749				57	2.852	527.491	454	644		57	2.139	2070.31	1742	2283		57	11.408	810.241	691	913		57	1.426	1940.57	1804	2078		57	9.288	491.064	407	567
58	24.438		58	1958.23		58	55.568		58	1521.18		58	91.247		58	470.86				58	3.803	462.569	390	547		58	7.13	572.637	487	705		58	4.753	673.383	581	777		58	0.951	1340.17	1240	1473		58	6.501	466.869	370	552
59	44.784		59	1921.06		59	83.985		59	1654.15		59	13.798		59	1429.13				59	7.13	508.67	410	623		59	2.852	1641.3	1473	1841		59	1.901	724.514	641	804		59	2.139	3216.06	3021	3450		59	2.786	548.759	477	632
60	67.872		60	1544.51		60	19.923		60	1333.31		60	20.245		60	1164.06				60	4.753	478.872	394	553		60	2.377	573.478	509	682		60	15.21	666.62	559	786		60	3.803	1263.92	1149	1382		60	4.644	472.678	398	587
61	22.848		61	2314.27		61	29.442		61	1168.55		61	56.693		61	1100.76				61	2.852	505.843	439	625		61	7.13	1198.29	1039	1359		61	8.556	504.673	424	622		61	2.139	1605.27	1483	1742		61	4.644	581.322	495	701
62	45.288		62	262.09		62	13.166		62	1042.64		62	70.378		62	1771.4				62	4.278	454.34	371	581		62	4.753	554.972	469	695		62	4.753	491.611	410	606		62	3.803	1211.31	1114	1400		62	8.359	463.38	378	572
63	54.679		63	1019.03		63	36.384		63	413.517		63	22.415		63	1161.07				63	4.753	513.894	439	596		63	3.803	989.486	894	1114		63	2.139	604.494	537	674		63	2.139	1470.63	1364	1681		63	8.359	462.364	372	572
64	33.468		64	794.335		64	55.079		64	1587.62		64	29.747		64	1748.91				64	5.941	464.987	395	573		64	4.753	565.689	490	694		64	3.803	519.201	437	625		64	7.13	1214.12	1066	1372		64	3.715	436.938	382	546
65	63.274		65	1639.75		65	118.506		65	1024.01		65	54.845		65	2021.88				65	4.753	508.233	428	605		65	2.139	2763.49	2536	3000		65	3.803	559.84	468	667		65	3.803	2088.97	1890	2345		65	5.805	464.684	406	542
66	98.559		66	1418.14		66	72.85		66	1384.35		66	58.531		66	833.115				66	8.556	445.957	373	543		66	3.803	561.062	483	642		66	1.901	525.514	463	606		66	2.852	1222.3	1120	1327		66	1.858	454.819	396	550
67	62.773		67	2029.71		67	58.806		67	752.099		67	75.165		67	618.13				67	7.13	520.863	438	654		67	4.753	1076.26	950	1197		67	4.753	650.039	559	801		67	3.803	3066.31	2874	3253		67	0.464	493.667	441	528
68	90.657		68	1568.27		68	76.283		68	1020.86		68	91.438		68	1648.5				68	2.852	458.796	386	549		68	2.852	568.722	493	658		68	4.753	523.589	446	622		68	1.901	1223.11	1137	1336		68	4.644	463.283	394	565
69	90.66		69	655.407		69	92.327		69	767.91		69	50.417		69	721.463				69	3.803	534.042	454	622		69	0.951	1004.44	908	1095		69	4.753	511.089	450	630		69	3.565	2517.78	2383	2724		69	2.09	501.148	432	598
70	62.845		70	1395.28		70	70.666		70	1152.6		70	79.302		70	1834.2				70	5.941	451.253	391	531		70	4.753	555.867	500	658		70	2.852	490.667	412	565		70	2.852	1131.37	1024	1358		70	5.573	464.213	396	558
71	37.807		71	1013.58		71	16.638		71	1445.08		71	73.755		71	1123.83				71	5.704	470.796	391	613		71	2.139	1111.86	1005	1272		71	4.753	526.744	447	615		71	4.753	3016.81	2740	3251		71	2.786	465.435	407	556
72	80.636		72	387.213		72	28.36		72	956.824		72	135.734		72	670.157				72	3.803	435.694	372	554		72	5.941	551.893	481	677		72	2.852	489.213	413	558		72	3.803	1205.84	1106	1336		72	8.359	423.883	362	534
73	67.292		73	2010.59		73	19.152		73	383.998		73	125.545		73	1408.14				73	5.941	546.662	482	642		73	8.318	1633.33	1408	1907		73	8.556	535.182	451	641		73	4.278	1358.96	1224	1482		73	4.644	522.5	444	640
74	39.663		74	474.039		74	42.632		74	654.734		74	24.026		74	1209.56				74	5.941	466.844	413	559		74	5.704	545.94	458	640		74	19.012	505.622	409	624		74	4.753	1183.59	1074	1383		74	6.501	448.29	376	568
75	36.825		75	1144.41		75	61.889		75	1362.96		75	23.357		75	225.927				75	7.13	555.6	471	689		75	2.852	1545.61	1388	1771		75	4.753	524.1	440	616		75	1.901	1867.51	1685	2014		75	4.179	469.006	420	546
76	43.265		76	1100.39		76	71.24		76	2028.17		76	70.713		76	2193.06				76	2.852	473.917	410	577		76	3.803	541.201	459	669		76	3.803	496.069	430	617		76	8.556	1167.08	1051	1290		76	6.501	440.278	370	544
77	95.892		77	654.972		77	54.629		77	914.513		77	96.11		77	1673.64				77	4.278	501.093	424	591		77	10.695	817.437	712	999		77	5.941	630.924	543	716		77	7.13	2792.45	2376	3086		77	1.393	502.093	444	566
78	86.762		78	1179.9		78	19.928		78	576.928		78	21.799		78	686.201				78	4.753	478.889	379	576		78	7.13	553.233	463	681		78	7.13	516.493	431	635		78	2.852	1205.73	1105	1311		78	2.786	444.25	384	556
79	55.875		79	248.102		79	106.434		79	671.652		79	75.344		79	2194.63				79	2.139	531.58	466	615		79	3.803	856.819	748	968		79	5.704	605.745	529	695		79	2.852	2676.62	2508	2840		79	4.644	499.756	445	603
80	54.58		80	658.679		80	86.516		80	1411.55		80	74.944		80	1607.28				80	4.753	474.433	416	560		80	11.645	539.075	446	696		80	5.941	526.427	449	630		80	4.753	1162.81	1041	1273		80	2.09	457.519	406	512
81	64.079		81	408.102		81	17.975		81	1713.21		81	31.837		81	2134.69				81	2.139	560.025	481	652		81	5.704	1209.87	1062	1470		81	2.852	549.269	461	650		81	2.852	2765.01	2597	2974		81	2.786	541.907	459	617
82	66.931		82	465.244		82	40.401		82	545.651		82	82.256		82	2127.52				82	2.852	463.843	414	565		82	7.13	549.4	441	671		82	5.941	518.24	437	628		82	4.753	1203.51	1076	1379		82	6.966	462.056	386	566
83	25.968		83	2079.53		83	65.459		83	1040.54		83	47.956		83	975.135				83	9.982	493.373	418	615		83	2.852	1767.42	1516	1933		83	3.803	537.944	467	631		83	5.941	1416.52	1300	1635		83	3.715	485.66	423	556
84	20.287		84	1437.7		84	58.858		84	1419.58		84	79.014		84	1896.06				84	2.139	469.025	384	547		84	3.803	525.812	458	634		84	5.941	513.098	431	633		84	11.645	1220.32	1045	1511		84	5.805	456.613	388	571
85	67.989		85	1607.96		85	69.995		85	920.048		85	94.063		85	1527.62				85	9.506	523.908	438	627		85	4.753	937.078	821	1118		85	4.753	567.578	504	696		85	3.565	2254.4	2078	2453		85	2.786	493.148	428	568
86	96.965		86	1180.56		86	23.355		86	1273.11		86	34.83		86	1942.74				86	5.941	449.84	361	522		86	2.852	533.565	450	630		86	3.803	483.389	421	588		86	5.704	1094.06	977	1276		86	3.715	454.035	390	565
87	41.045		87	1381.89		87	51.971		87	458.614		87	96.576		87	1669.24				87	8.318	505.368	410	591		87	0.951	1354.75	1233	1458		87	5.941	506.449	430	609		87	4.753	2391.83	2151	2568		87	2.786	539.981	474	677
88	34.956		88	960.812		88	74.286		88	1297.6		88	99.922		88	511.105				88	14.972	477.859	397	576		88	2.852	541.417	455	614		88	3.565	488.119	423	577		88	7.13	1065.69	951	1247		88	2.786	453.556	386	523
89	48.902		89	203.918		89	47.964		89	2794.68		89	55.057		89	1104.65				89	3.803	527.986	450	607		89	2.852	1734.41	1580	1930		89	3.803	541.34	462	655		89	0.475	1506.89	1427	1577		89	4.644	502.833	410	652
90	81.303		90	958.202		90	26.734		90	1546.67		90	26.045		90	1757.06				90	6.654	471.829	398	588		90	7.13	536.033	436	658		90	2.852	515.435	452	612		90	2.852	1120.2	1000	1348		90	5.805	450.56	399	550
91	59.241		91	258.05		91	56.449		91	2490.78		91	50.496		91	1371.02				91	14.972	556.785	465	661		91	3.803	2138.16	1912	2342		91	8.318	559.267	484	657		91	2.139	2101.76	1899	2255		91	4.644	463.272	377	542
92	19.255		92	522.059		92	55.13		92	1336.68		92	54.007		92	1442.83				92	11.645	459.522	387	568		92	3.565	547.726	463	689		92	5.941	530.316	450	630		92	4.753	1196.19	1076	1330		92	9.752	439.407	357	559
93	29.385		93	449.8		93	74.54		93	1108.24		93	92.373		93	1563.61				93	5.941	518.267	444	660		93	2.852	835.157	734	952		93	2.139	633.457	566	725		93	0.475	2713.72	2590	2880		93	0.464	491.556	435	557
94	33.105		94	1176.31		94	24.787		94	1833.22		94	102.022		94	745.528				94	5.704	481.685	419	579		94	2.852	522.398	456	615		94	2.139	526.247	464	597		94	2.852	1091.35	1018	1252		94	4.644	443.411	367	559
95	94.534		95	1724.4		95	113.542		95	1181.75		95	116.599		95	791.665				95	4.753	532.606	444	631		95	2.852	780.463	692	864		95	3.803	563.861	454	710		95	4.753	3123.17	2840	3358		95	8.127	500.984	417	627
96	14.803		96	788.389		96	20.893		96	1888.82		96	85.273		96	917.982				96	4.753	478.189	412	573		96	3.565	538.156	432	657		96	9.506	536.236	451	646		96	12.833	1183.01	1047	1321		96	5.573	453.431	377	552
97	41.076		97	892.639		97	75.723		97	1484.37		97	75.361		97	1997.83				97	3.565	471.807	363	550		97	4.753	754.989	663	940		97	8.318	565.524	488	706		97	2.139	2562.3	2360	2749		97	3.715	566.049	496	679
98	73.954		98	1556.48		98	67.768		98	536.583		98	12.829		98	560.617				98	4.753	434.394	362	512		98	2.852	542.296	480	619		98	3.803	554.312	453	658		98	2.852	1178.1	1075	1280		98	4.644	442.678	377	537
99	44.32		99	1433.78		99	39.148		99	478.96		99	150.194		99	1282.98				99	4.753	498.372	417	583		99	7.13	3256.8	3050	3469		99	4.991	581.143	484	715		99	5.704	2996.83	2806	3238		99	3.483	558.615	474	623
100	15.245		100	1696.9		100	29.826		100	924.486		100	56.435		100	1378.13				100	2.852	458.611	391	552		100	3.565	542.267	454	643		100	7.13	486.7	397	597		100	2.852	1093.45	968	1214		100	6.966	469.852	408	572
101	18.488		101	1819.01					101	838.868		101	143.261		101	1052.25				101	4.753	528.65	445	656		101	3.803	720.91	652	803		101	2.852	587	503	685		101	2.852	1587.98	1477	1829		101	8.127	498.689	416	605
102	10.456		102	278.467					102	517.477		102	84.649		102	2289.81				102	4.278	476.093	392	557		102	5.941	541.476	447	644		102	5.941	516.916	439	619		102	5.704	1031.56	913	1199		102	9.752	460.601	372	583
103	9.225		103	2162.96					103	635.511		103	102.515		103	1599.68				103	3.803	522.306	434	602		103	0.951	2206.78	1989	2331		103	3.803	600.917	513	677		103	14.259	3145.92	2817	3463		103	5.573	498.056	401	617
104	50.229		104	1004.32					104	1221.4		104	27.067		104	790.603				104	8.318	497.578	413	614		104	4.753	554.022	467	636		104	3.803	542.646	463	662		104	5.704	1870.43	1732	2110		104	6.966	465.311	396	586
105	60.124		105	762.922					105	305.764		105	82		105	1793.66				105	7.13	538.378	456	654		105	3.565	2316.23	2110	2491		105	7.13	560.022	482	671		105	1.426	4143.44	3907	4347		105	4.644	481.517	396	579
106	27.638		106	977.403					106	497.842		106	113.97		106	1965.57				106	2.852	485.574	425	585		106	2.139	557.37	485	633		106	1.426	520.926	454	602		106	5.941	2122.64	1931	2330		106	4.876	460.481	386	560
107	30.571		107	206.891					107	1355.26		107	31.509		107	1602.75				107	2.139	536.272	454	610		107	5.941	2165.73	1946	2490		107	3.803	621.306	546	722		107	8.318	3842	3549	4161		107	2.786	489.935	434	581
108	48.539		108	900.04					108	477.089		108	59.295		108	262.025				108	8.556	479.503	404	586		108	3.565	547.593	476	649		108	2.852	554.667	454	635		108	5.941	2368.54	2186	2658		108	8.359	466.485	392	558
109	61.514		109	1794.06					109	1662.32					109	794.944				109	5.941	510.213	418	613		109	2.852	1603.19	1486	1822		109	1.426	633.333	553	697		109	7.13	3487.63	3198	4012		109	4.644	492.733	435	597
110	27.265		110	2095.17					110	2072.03					110	1902.25				110	4.753	447.889	373	552		110	2.139	524.519	473	591		110	3.803	570.833	470	705		110	8.318	2528.01	2311	2738		110	5.805	452.364	379	552
111	58.788		111	739.706					111	1279.78					111	1317.92				111	9.506	467.058	397	582		111	3.803	942.681	848	1113		111	8.556	525.642	457	644		111	4.278	3676.03	3401	3906		111	8.359	511.747	427	605
112	16.692		112	1331.74					112	1449.94					112	774.959				112	13.309	444.619	368	564		112	2.852	524.139	451	621		112	11.645	515.426	412	595		112	1.901	2526.58	2369	3178		112	4.644	450.328	373	527
113	39.406		113	452.255					113	1052.93					113	2352.8				113	7.13	480.296	407	606		113	2.852	1624.05	1488	1944		113	2.139	596.148	500	701		113	0.951	3407.94	3235	3577		113	5.573	538.903	439	687
114	68.697		114	213.408					114	2471.01					114	273.624				114	14.259	442.128	332	559		114	2.139	553.667	486	628		114	4.753	520.233	448	621		114	2.852	2176.5	1995	2334		114	5.805	429.227	364	501
115	64.474		115	1511.95					115	1462.8					115	989.748				115	13.309	481.038	398	614		115	4.753	2507.41	2233	2778		115	1.426	607.537	537	707		115	3.803	3831.23	3467	4431		115	2.09	516.605	432	623
116	13.352		116	666.821					116	2018.13					116	1693.03				116	4.753	456.6	387	551		116	4.753	549.178	482	668		116	5.941	551.969	471	655		116	2.852	2310.05	2127	2512		116	2.09	425.358	351	510
117	63.156		117	1060.32					117	1025.75										117	3.803	505.611	421	587		117	5.941	2494.77	2284	2690		117	4.753	609.556	536	709		117	3.803	4009.39	3745	4275		117	6.966	469.604	401	568
118	38.451		118	1207.01					118	1721.17										118	5.941	460.827	398	551		118	2.852	573.713	515	658		118	8.556	525.571	427	603		118	4.753	2355.24	2091	2580		118	4.644	455.806	387	571
119	83.796		119	433.346					119	285.515										119	4.753	527.994	446	635		119	3.803	2117.42	1943	2334		119	3.565	533.43	455	631		119	4.753	3580.48	3292	3900		119	4.644	463.989	400	565
120	78.822		120	306.057					120	2044.26										120	7.13	460.122	388	564		120	4.753	572.911	480	695		120	3.803	513.507	451	624		120	4.753	2247.17	2069	2441		120	4.644	443.744	375	544
121	69.943		121	324.574					121	1067.04										121	2.139	518.519	443	607		121	2.852	2878.53	2673	3074		121	4.753	555.472	484	651		121	4.753	3666.47	3379	3965		121	1.393	504	447	548
122	91.125		122	754.352					122	1229.71										122	5.704	495.671	420	596		122	4.753	564.261	468	691		122	7.13	526.03	444	626		122	2.852	2497.93	2275	2668		122	5.805	447.307	383	550
123	46.778		123	501.919					123	2330.26										123	7.13	510.374	428	618		123	0.951	814.444	738	888		123	5.704	525.13	443	632		123	0.951	3496.14	3296	3667		123	5.573	526.667	453	632
124	42.628		124	275.167					124	850.257										124	8.318	465.086	403	565		124	3.803	552.354	480	661		124	9.506	511.964	437	612		124	3.565	2453.5	2259	2695		124	4.644	456.289	376	559
125	91.68		125	1370.26					125	2150.49										125	4.278	525.105	449	660		125	0.713	1549.96	1429	1711		125	4.753	544.517	468	610		125	2.139	3000.09	2779	3184		125	2.786	475.741	408	542
126	51.701		126	1130.08					126	1830.85										126	5.704	470.426	391	565		126	3.565	530.933	470	662		126	5.941	508.133	420	616		126	3.803	2586.57	2375	2784		126	3.715	453.326	363	560
127	44.132		127	2667.1					127	1360.9										127	8.318	517.235	445	625		127	2.139	1309.68	1187	1525		127	1.901	623.181	557	697		127	1.426	4131	3971	4302		127	2.786	480.657	420	581
128	64.275		128	1464.54					128	2184.16										128	9.506	483.767	416	590		128	15.21	515.344	428	629		128	2.852	568.102	498	662		128	5.704	2543.38	2319	2754		128	8.359	450.91	377	559
129	30.801		129	1702.69					129	1484.85										129	7.13	546.381	478	700		129	3.565	2161.95	1903	2392		129	2.852	691.417	605	772		129	0.951	3539.83	3314	3732		129	2.786	501.463	430	573
130	43.005		130	1067.96																130	13.309	483.107	388	583		130	19.012	522.201	443	614		130	4.753	572.911	485	673		130	5.941	2515.82	2346	2774		130	3.715	446.618	374	553
131	49.173		131	1533.23																131	14.972	574.665	484	706		131	5.941	1965.65	1723	2252		131	3.803	656.535	563	750		131	5.941	3868.85	3623	4531		131	6.966	497.381	412	618
132	64.528		132	339.938																132	11.408	476.106	404	592		132	4.753	547.511	437	641		132	5.704	583.685	491	675		132	7.13	2484.51	2271	2727		132	9.288	438.85	365	575
133	76.307		133	1566.33																133	7.13	525.878	449	637		133	5.704	2581.63	2308	2816		133	2.852	564.028	484	675		133	3.803	2695.37	2489	2880		133	9.288	501.878	418	603
134	28.179		134	963.428																134	8.318	463.105	361	556		134	5.704	551.921	453	647		134	2.377	505.222	450	602		134	2.852	1943.27	1829	2100		134	2.786	426.713	354	521
135	20.029		135	2186.87																135	7.13	580.115	493	683		135	3.803	2110.9	1787	2366		135	0.475	611.222	551	645		135	2.852	3109.43	2897	3366		135	3.483	535.348	458	644
136	58.648		136	343.685																136	9.982	489.458	405	578		136	2.852	542.63	466	637		136	4.753	534.939	449	617		136	5.704	2088.57	1928	2276		136	8.359	443.91	362	523
137	87.816		137	1968.46																137	9.982	565.061	478	712		137	2.139	1184.32	1054	1329		137	8.556	606.71	529	703		137	2.852	3096.9	2897	3286		137	2.786	481.75	394	570
138	83.855		138	1733.46																138	4.278	474.401	409	550		138	2.139	528.914	458	627		138	4.753	514.383	456	622		138	2.139	2328.99	2142	2506		138	4.644	431.333	360	530
139	49.952																			139	5.941	534.373	463	643		139	2.852	1929.52	1704	2203		139	2.852	629.231	541	736		139	4.753	3470.67	3240	3725		139	2.09	516.802	455	608
140	63.696																			140	5.704	471.528	417	576		140	3.803	534.243	452	655		140	2.852	558.565	480	624		140	5.941	2318.08	2133	2544		140	4.644	437.5	379	519
141	60.504																			141	3.565	504.348	439	599		141	2.852	1577.77	1456	1723		141	0.951	529.444	459	587		141	4.753	3303.73	3104	3533		141	5.805	517.227	434	622
142	40.616																			142	3.565	466.541	395	556		142	3.803	564.188	479	677		142	4.753	512.806	437	629		142	4.753	1858.65	1690	2072		142	4.644	443.472	364	548
143	8.679																			143	2.852	558.648	492	668		143	2.139	938.519	848	1104		143	4.753	534.267	454	645		143	0.951	2916.22	2695	3113		143	11.377	593.054	500	711
144	54.479																			144	4.278	478.012	419	562		144	5.704	551.306	436	667		144	7.13	505.907	418	602		144	2.852	1959.4	1817	2141		144	5.805	457.32	390	581
145	26.821																			145	2.852	551.074	488	672		145	5.941	2541.09	2311	2774		145	2.852	525.87	439	662		145	5.704	4891.47	4623	5120		145	2.09	592.58	512	662
146	17.137																			146	5.704	483.782	408	597		146	3.803	530.5	468	672		146	5.704	506.718	443	653		146	7.13	4507.47	4248	4728		146	8.127	467.035	397	562
147	54.454																			147	8.318	518.476	431	633		147	4.753	979.65	863	1123		147	3.803	528.66	420	621		147	4.753	5242.17	5000	5598		147	1.393	470.63	420	553
148	26.222																			148	8.318	478.813	403	579		148	3.803	505.611	429	587		148	2.852	486.028	422	567		148	11.408	4587.44	4317	4812		148	3.715	446.604	382	522
149	70.166																			149	5.941	515.107	445	633		149	4.753	1673.79	1490	1872		149	3.803	567.451	494	675		149	3.803	5976.05	5681	6528		149	6.966	462.426	390	548
150	53.128																			150	5.704	478.282	416	581		150	4.753	529.389	448	657		150	3.803	505.562	434	588		150	7.13	4613.09	4357	5492		150	3.715	439.069	373	526
151	117.96																			151	3.803	522.604	444	617		151	1.426	1645.61	1497	1894		151	1.426	586.778	498	701		151	2.852	6629.84	6298	6869		151	2.786	518.528	459	630
152	47.869																			152	4.753	479.339	414	554		152	2.852	545.222	468	656		152	5.941	515.538	416	647		152	5.941	4601.67	4294	4856		152	6.966	447.815	390	548
153	45.412																			153	13.309	574.361	476	655		153	2.377	1209.94	1084	1383		153	2.852	573.157	488	661		153	2.139	5204.58	4839	5515		153	2.786	540.417	465	681
154	68.497																			154	9.506	478.469	403	585		154	3.803	554.972	470	659		154	2.852	518.528	439	601		154	2.377	4290.07	4077	4559		154	9.752	444.307	364	545
155	87.418																			155	3.565	556.437	484	675		155	2.139	1737.07	1558	1951		155	5.941	564.356	476	661		155	5.941	4371.68	4071	4694		155	2.09	472.593	410	556
156	105.052																			156	6.654	469.675	397	588		156	2.852	557.176	482	629		156	11.408	544.428	448	681		156	7.13	3794.76	3546	4670		156	4.644	450.794	355	517
157	41.143																			157	5.704	502.634	408	586		157	2.852	804.046	700	910		157	3.803	628.972	539	765		157	2.377	4420.94	4128	4637		157	2.786	525.287	459	630
158	85.981																			158	7.13	446.759	374	517		158	2.377	555.944	489	644		158	5.941	522.538	440	610		158	5.704	3749.29	3492	3970		158	8.127	449.943	374	547
159	51.67																			159	5.941	536.08	462	638		159	1.901	1186.11	1053	1332		159	2.139	617.432	515	737		159	2.852	5643.44	5431	5936		159	6.501	508.04	438	639
160	28.854																			160	4.753	481.5	420	566		160	2.139	527.432	441	609		160	5.941	530.916	469	627		160	5.704	4231.89	3990	4625		160	8.359	433.096	360	525
161	31.791																			161	4.753	546.15	472	650		161	2.852	926.269	823	1072		161	2.139	511.605	451	562		161	0.951	6437.78	6174	6647		161	8.359	476.247	392	599
162	95.245																			162	5.941	482.071	394	593		162	0.475	518.167	478	562		162	2.852	493.63	414	583		162	5.941	4724.56	4491	5432		162	3.715	444.41	386	533
163	47.92																			163	4.753	546.061	446	706		163	2.139	994.111	896	1168		163	2.139	569.395	498	653		163	3.803	4966.76	4670	5270		163	2.09	518.728	434	605
164	65.302																			164	8.556	479.13	391	581		164	8.556	528.867	447	624		164	8.556	528.994	456	646		164	4.753	4421.11	4193	4670		164	2.786	436.472	375	533
165	30.603																			165	4.753	494.617	395	622		165	4.753	2628.68	2374	2812		165	1.426	593.167	511	664		165	4.753	5574.43	5244	5863		165	1.393	499	443	574
166	42.385																			166	11.645	468.649	395	620		166	2.852	549.148	482	654		166	3.803	527.708	466	621		166	8.556	4533.89	4256	4775		166	5.805	451.044	389	521
167	49.353																			167	2.852	480.704	417	614		167	2.852	1943.76	1752	2133		167	2.139	574.667	497	654		167	6.654	6137.04	5836	6452		167	0.929	526.056	472	626
168	85.211																			168	5.704	460.417	379	547		168	2.852	506.056	430	587		168	5.941	515.809	435	633		168	3.565	4717.46	4495	4965		168	5.573	447.042	371	562
169	45.274																			169	3.565	560.733	482	700		169	0.951	2152.86	1921	2296		169	2.139	586.901	518	699		169	4.753	4999.26	4728	5245		169	3.483	540.141	474	672
170	31																			170	4.753	492.744	431	579		170	3.565	544.896	477	676		170	4.753	516.906	429	613		170	8.318	4079.21	3826	4367		170	4.644	446.078	367	510
171	56.671																			171	5.941	594.604	494	719		171	1.901	1736.61	1604	1951		171	8.556	528.293	450	627		171	2.139	5317.46	5119	5596		171	5.805	488.524	423	610
																				172	4.753	497.639	414	592		172	2.852	556.056	492	632		172	7.605	504.938	442	659		172	2.139	4044.35	3816	4226		172	5.573	453.694	388	559
																				173	6.654	530.786	458	636		173	2.139	1932.28	1747	2097		173	1.426	543.741	450	601		173	0.951	4455.64	4228	5129		173	5.805	562.702	478	649
																				174	3.565	489.741	424	570		174	2.852	550.389	476	637		174	3.565	491.77	417	570		174	2.139	3997.03	3777	4215		174	6.966	466.126	400	560
																				175	5.941	542.036	443	660		175	2.852	1517.82	1346	1724		175	1.426	559.944	468	629		175	1.426	3142.74	2938	3322		175	5.573	555.375	474	659
																				176	5.941	507.08	435	606		176	2.139	557.012	476	630		176	5.941	485.658	408	606		176	4.753	1845.14	1688	2035		176	5.805	455.453	373	576
																				177	6.654	548.865	461	654		177	3.803	732.424	652	820		177	5.941	533.271	467	632		177	2.852	5058.26	4841	5293		177	3.715	506.91	425	624
																				178	2.139	499.963	421	589		178	4.753	528.506	452	607		178	5.941	485.307	400	594		178	4.753	2263.58	2082	2492		178	5.805	451.853	375	565
																				179	2.139	589.136	514	709		179	2.139	1459.94	1342	1608		179	3.803	525.715	459	645		179	4.753	4028.42	3792	4325		179	6.501	483.79	379	587
																				180	2.852	507.833	433	631		180	3.803	501.736	415	622		180	2.852	498.981	422	579		180	2.852	2481.75	2253	2666		180	5.573	457.745	376	522
																				181	8.556	565.963	477	690		181	3.565	792.667	716	899		181	2.139	589.025	511	671		181	8.556	4966.95	4627	5299		181	6.966	508.737	426	637
																				182	0.951	506.722	452	568		182	8.556	534.617	444	628		182	3.803	532.576	437	598		182	5.704	2476.17	2282	2682		182	2.786	458.241	384	549
																				183	13.309	503.24	426	599		183	3.565	1046.06	945	1146		183	1.426	585.537	517	651		183	0.713	3093.15	2948	3230		183	8.127	496.451	418	589
																				184	7.13	483.985	410	575		184	1.901	524	444	610		184	0.713	530.407	484	590		184	2.139	1756.47	1621	1931		184	4.644	442.444	357	564
																				185	4.278	532.611	469	657		185	2.139	980.333	896	1216		185	2.852	612.296	532	715		185	0.713	3101.63	2933	3250		185	4.644	530.217	425	648
																				186	7.13	503.226	427	616		186	5.941	530.533	460	628		186	4.753	537.756	458	641		186	3.565	1993.39	1769	2260		186	6.966	437.844	370	551
																				187	9.982	536.815	447	635		187	3.803	1719.06	1529	1940		187	2.139	534.185	458	633		187	1.426	4139.54	3991	4382		187	4.644	543.183	445	676
																				188	8.556	503.71	410	605		188	4.753	542.744	469	655		188	2.852	509.398	435	588		188	2.852	2306.32	2099	2538		188	4.644	441.161	361	507
																				189	3.803	591.521	496	675		189	8.556	2297.75	2071	2820		189	4.278	625.117	555	717		189	2.139	3632.51	3478	3850		189	6.966	562.844	484	661
																				190	5.941	496.987	409	606		190	2.852	573.352	493	646		190	8.318	511.575	427	671		190	2.852	2450.76	2228	2642		190	11.145	446.245	381	570
																				191	9.982	498.839	419	607		191	2.852	1355.31	1275	1474		191	7.13	532.637	454	636		191	2.139	4274.36	4028	4414		191	6.966	517.467	441	621
																				192	5.941	484.036	403	583		192	3.803	566.917	470	672		192	7.13	511.744	434	603		192	1.901	2385.54	2213	2583		192	6.501	432.194	361	501
																				193	8.318	532.965	439	622		193	2.852	1420.86	1289	1571		193	3.803	629.819	543	744		193	1.426	3243.91	3067	3434		193	3.715	519.667	440	613
																				194	6.654	491.889	400	597		194	1.426	528.222	465	607		194	3.565	554.096	476	621		194	1.426	1759.54	1634	1890		194	4.644	444.306	381	511
																				195	2.852	548.815	466	640		195	1.426	2104.68	1862	2307		195	2.852	564.898	489	653		195	2.139	2717.56	2506	2985		195	6.966	449.137	374	537
																				196	4.753	474.861	403	569		196	1.426	548.204	475	672		196	5.704	497.13	428	627		196	5.941	2180.97	1863	2418		196	18.575	436.308	364	552
																				197	2.852	513.537	428	625		197	2.139	2008.47	1788	2181		197	7.13	533.87	455	622		197	3.803	2547.06	2357	2812		197	8.359	595.827	514	768
																				198	4.753	469.217	393	563		198	3.803	574.688	501	690		198	0.951	494.722	437	553		198	2.852	2068.1	1915	2222		198	6.966	445.633	385	547
																				199	7.13	494.652	420	593		199	3.803	2277.06	2022	2486		199	2.852	510.213	417	647		199	2.852	3041.11	2801	3295		199	3.715	495.521	416	578
																				200	1.426	479.407	426	544		200	3.803	580.16	509	684		200	5.941	480.387	404	600		200	5.704	2116.62	1914	2348		200	2.09	439.086	373	536
																				201	2.852	498.676	419	611		201	7.13	2415.58	2196	2598								201	5.941	1813.16	1591	2072		201	0.929	590.917	526	644
																				202	3.803	480.188	405	544		202	2.852	596.565	519	693								202	1.426	974.296	904	1071		202	4.644	447.656	382	534
																				203	11.408	495.333	423	602		203	4.753	837.278	737	1024								203	2.852	1526.04	1399	1686		203	3.483	548.015	463	692
																				204	45.63	484.877	404	615		204	4.753	558.811	471	640								204	5.941	1008.56	903	1172		204	5.573	463.366	382	541
																				205	12.833	490.901	410	600		205	3.803	2744.64	2460	2982								205	4.753	1682.18	1527	1915		205	2.09	559.543	506	674
																				206	5.941	481.676	403	580		206	5.941	581.68	484	669								206	2.852	1046.67	914	1142		206	4.644	457.028	401	590
																				207	8.318	522.044	448	631		207	2.852	1598.09	1450	1863								207	2.852	2302.42	2111	2530		207	3.483	463.289	391	563
																				208	3.565	471.815	400	537		208	3.803	593.778	506	735								208	15.21	1081.01	965	1281		208	8.359	436.222	357	530
																				209	9.982	531.513	425	682		209	7.13	1316.14	1201	1464								209	2.852	1367.62	1209	1513		209	1.393	524.704	461	603
																				210	4.753	471.389	390	581		210	2.852	553.222	477	651								210	7.13	1061.86	954	1255		210	9.752	442.704	362	544
																				211	9.982	503.907	402	617		211	2.139	1559.89	1443	1733								211	5.941	1587.91	1429	1929		211	9.752	562.392	485	699
																				212	5.704	476.269	404	563		212	3.803	582.486	496	676								212	2.852	1090.07	1006	1230		212	6.966	448.422	373	531
																				213	11.408	500.771	439	621		213	0.475	782.278	714	954								213	8.318	2412.21	2215	2847		213	2.786	470	416	593
																				214	4.753	470.2	402	563		214	5.941	575.387	503	668								214	7.13	1056.95	929	1211		214	5.573	438.491	362	519
																				215	1.901	530.972	462	622		215	2.139	1433.79	1313	1574								215	1.426	1575.93	1458	1690		215	6.966	499.748	404	600
																				216	4.753	482.433	407	600		216	0.951	533.75	463	613								216	3.565	1098.84	984	1208		216	5.805	440.453	368	548
																				217	3.803	511.014	441	611		217	2.852	2335.56	2124	2557								217	5.704	2811.9	2610	3018
																				218	2.852	449.5	395	534		218	2.139	541.494	463	649								218	0.951	1149.58	1071	1241
																				219	4.753	513.383	433	612		219	4.753	2649.24	2441	2893								219	2.139	3213.79	3029	3449
																				220	3.803	486.118	406	607		220	8.318	554.067	479	654								220	4.753	1141.76	1028	1276
																				221	7.13	533.519	452	656		221	7.13	1302.87	1166	1477								221	2.139	2376.37	2181	2567
																				222	2.852	474.731	417	565		222	9.982	563.161	475	694								222	2.852	1096.59	947	1206
																				223	2.852	497.62	432	583		223	2.852	1892.93	1664	2153								223	2.139	2583.28	2399	2778
																				224	4.753	480.928	423	585		224	3.803	561.194	482	651								224	2.852	1133.34	1011	1254
																				225	5.941	543.4	479	666		225	5.704	1005.27	870	1175								225	1.426	2191.35	1989	2435
																				226	4.753	503.994	447	619		226	1.901	553.014	493	643								226	3.803	1138.42	1011	1288
																				227	3.803	557.097	488	675		227	2.139	788.21	707	875								227	3.565	3593.78	3396	3858
																				228	7.13	488.4	413	608		228	2.139	574.802	528	645								228	7.13	1122.77	990	1256
																				229	1.426	544.981	475	666		229	3.565	2081.06	1842	2307								229	1.426	2581.17	2397	2788
																				230	3.803	480.507	413	556		230	2.852	569.111	513	646								230	1.426	1118.37	1009	1246
																				231	2.139	489.037	432	574		231	2.852	1214.28	1119	1341								231	4.753	3114.81	2792	3434
																				232	1.426	475.685	412	551		232	2.139	547.457	460	646								232	5.941	1096.68	994	1241
																				233	3.565	562.452	444	629		233	4.753	1598.98	1436	1885								233	2.852	2065.61	1900	2252
																				234	2.852	499.296	420	613		234	7.13	538.667	461	647								234	4.753	1039.86	918	1169
																				235	9.506	541.497	457	666		235	2.139	1743.61	1521	1913								235	2.139	2880.93	2678	3046
																				236	2.852	503.046	413	574		236	1.426	536.593	463	640								236	15.21	1159.76	995	1319
																				237	3.803	553.639	469	666		237	2.139	960.235	873	1081								237	7.13	1339.44	1195	1504
																				238	2.852	469.843	390	547		238	7.13	526.889	449	680								238	2.852	1053.93	935	1180
																				239	8.556	560.926	483	658		239	2.139	825.938	755	913								239	3.803	3135.69	2943	3530
																				240	3.565	482.104	411	569		240	3.565	519.881	450	635								240	3.803	1091.43	995	1197
																				241	2.852	559.528	494	653		241	2.852	839.009	733	960								241	0.951	2172.33	2004	2475
																				242	3.565	489.585	427	572		242	2.852	514.435	443	599								242	2.139	1105.3	971	1233
																				243	3.803	573.049	479	692		243	0.475	1311	1219	1388								243	1.426	2309.43	2141	2506
																				244	3.803	481.924	418	565		244	2.852	556.648	482	697								244	7.13	1079.71	984	1227
																				245	1.426	515.148	458	593		245	4.753	1056.1	944	1208								245	4.753	3412.54	3217	3635
																				246	1.426	468.37	418	542		246	3.803	554.181	475	663								246	2.852	1082.29	953	1216
																				247	5.941	522.924	442	626		247	1.426	832.889	750	980								247	3.803	1980.24	1797	2221
																				248	3.565	480.296	421	597		248	2.852	557.722	474	688								248	1.901	1129.99	1049	1226
																				249	3.565	573.459	504	692		249	3.803	1941.35	1721	2158								249	11.408	3262.38	2983	3562
																				250	19.012	481.779	397	595		250	1.901	571.083	483	629								250	15.21	1111.88	958	1248
																				251	2.852	510.861	451	611		251	2.139	1685.91	1485	1893								251	3.803	2892.5	2654	3077
																				252	2.139	459.16	409	573		252	3.565	555.83	463	674								252	1.426	1061.65	969	1245
																				253	1.901	520.319	461	584		253	5.941	3236.21	2917	3446								253	2.852	2488.24	2322	2636
																				254	5.941	476.187	397	568		254	4.753	569.111	487	667								254	7.13	1127.34	1018	1251
																				255	2.852	536.769	462	644		255	2.852	2007.44	1735	2230								255	2.852	3355.29	3100	3553
																				256	4.753	472.494	403	571		256	4.753	542.9	463	627								256	2.139	1171.12	1046	1306
																				257	3.803	496.66	408	581		257	2.139	2252.86	2082	2417								257	2.139	2611.82	2440	2755
																				258	3.565	465.859	376	560		258	5.941	550.173	462	653								258	4.753	1126.96	983	1266
																				259	2.139	499.753	431	609		259	2.852	1620.6	1437	1880
																				260	7.13	456.748	360	565		260	2.139	552.642	461	682
																				261	2.139	516.173	444	598		261	4.753	2083.81	1798	2444
																				262	0.951	467	403	547		262	2.852	550.583	469	630
																				263	1.426	528.5	480	621		263	2.139	870.173	764	970
																				264	2.852	463.972	397	547		264	2.139	530.235	453	622
																				265	2.852	545.833	482	646		265	4.753	2202.6	1945	2423
																				266	3.565	469.526	401	532		266	2.852	636.269	553	773
																				267	3.803	499.312	438	609		267	4.753	1497.49	1382	1659
																				268	3.565	471.133	403	578		268	4.753	534.061	464	660
																				269	3.803	480.875	403	610		269	2.139	2750.63	2494	2983
																				270	4.278	460.846	378	528		270	2.139	563.765	490	651
																				271	2.852	511.685	432	599		271	2.852	905.407	802	1049
																				272	3.565	453.037	388	538		272	2.852	561.722	469	646
																				273	3.565	550.719	486	652		273	1.426	2528.39	2352	2724
																				274	1.901	462.903	400	524		274	3.803	559.931	477	680
																				275	2.139	557.877	488	687		275	0.951	2284.61	2100	2410
																				276	3.565	474.022	398	587		276	4.753	551.15	475	647
																				277	5.704	522.435	452	606
																				278	4.753	472.483	417	563
																				279	2.852	543.963	477	632
																				280	4.753	480.267	418	585
																				281	2.852	527.537	472	604
																				282	4.753	467.033	406	542
																				283	4.753	506.678	417	581
																				284	3.803	466.062	381	533
																				285	2.852	490.935	433	577
																				286	7.13	482.256	407	586
																				287	2.139	529.099	468	609
																				288	2.852	474.62	392	574
																				289	0.951	470.944	400	534
																				290	2.139	444.123	376	516
																				291	1.426	478.352	390	567
																				292	3.803	461.215	390	551
																				293	1.426	508.63	454	585
																				294	2.852	454.176	360	546
																				295	1.426	482	401	586
																				296	3.803	455.778	377	551
																				297	5.941	529.151	460	642
																				298	3.565	458.985	378	562
																				299	2.852	510.676	424	602
																				300	3.565	457.548	391	542
																				301	5.704	584.856	495	712
																				302	26.618	466.896	392	584
																				303	3.565	513.044	444	610
																				304	3.327	465.175	397	542
																				305	2.852	512.083	441	594
																				306	5.704	466.671	408	578
																				307	7.13	530.019	448	615
																				308	4.753	461.522	391	551
																				309	3.803	564.132	491	684
																				310	8.318	476.714	379	579
																				311	8.556	579.278	487	679
																				312	6.654	474.226	412	582
																				313	4.278	510.117	425	578
																				314	9.982	468.974	381	581
																				315	4.278	543.481	464	665
																				316	2.852	457.5	376	586
																				317	3.565	506.844	447	588
																				318	3.803	455.174	386	531
																				319	2.377	483.422	409	607
																				320	8.556	454.568	384	568
																				321	4.753	502.161	439	605
																				322	3.565	470.37	407	566
																				323	2.852	568.028	505	662
																				324	4.753	472.783	402	603
																				325	5.704	513.574	438	683
																				326	8.318	465.654	380	557
																				327	8.556	536.407	465	618
																				328	8.318	471.105	402	562
																				329	4.753	482.783	427	557
																				330	9.982	452.18	374	566
																				331	2.139	482.963	436	594
																				332	8.318	440.578	361	517
																				333	4.753	484.006	429	574
																				334	3.803	434.653	376	512
																				335	4.753	540.422	459	644
																				336	4.753	455.211	386	549
																				337	2.139	494.802	430	625
																				338	2.852	449.528	391	540
																				339	2.139	482.926	399	586
																				340	2.852	451.926	384	535
																				341	3.803	485.382	411	584
																				342	3.565	428.711	360	536
[truncated: 5 more columns]

## Sheet: Fig. S5
Figure S5. Difference in fluorescent signal from populations of GUVs encapsulating a plasmid for constitutive expression of dGFP, incubated to either 30°C or 42°C. Each vesicle signal is numbered e.g. 1, and it's corresponding background measurement is labelled "b". All data is as copied directly from ImageJ measurement window. Vesicle signal is calculated by subtracting the local background "Nb"…
30°C										42°C
Raw values						Plotted values				Raw values						Plotted values
						n = 119										n = 114
	Area	Mean	Min	Max		Vesicle	Signal				Area	Mean	Min	Max		Vesicle	Signal
1	2.852	4482.29	4296	4681		1	2911.4			1	3.803	6402.23	6034	6761		1	5110.18
1b	3.565	1570.89	1435	1774		2	4042.42			1b	7.605	1292.05	1090	1651		2	2623.96
2	1.426	6021.65	5802	6229		3	4105.02			2	2.139	3900.67	3700	4122		3	7009.33
2b	3.803	1979.23	1724	2348		4	1729.32			2b	2.852	1276.7	1166	1420		4	7504.61
3	1.901	5827.9	5558	6060		5	7024.23			3	11.408	8377.06	7728	8828		5	4899.74
3b	4.753	1722.88	1549	1919		6	5259.37			3b	4.753	1367.72	1240	1560		6	5126.9
4	4.753	3651.33	3363	3981		7	1499.99			4	4.753	8844.24	8163	9287		7	5040.1
4b	4.753	1922.01	1731	2133		8	1593.86			4b	2.139	1339.63	1205	1451		8	2551.29
5	3.803	8982.37	8518	9306		9	3078.13			5	2.852	6254.55	5973	6629		9	4856.04
5b	2.139	1958.14	1791	2203		10	4588.42			5b	2.852	1354.81	1228	1521		10	2402.39
6	3.565	7233.36	6719	7730		11	4438.06			6	0.951	6447.28	6156	6771		11	7847.76
6b	19.012	1974	1707	2368		12	5422.91			6b	2.852	1320.38	1202	1474		12	7274.34
7	5.704	3161.96	2902	3408		13	5621.61			7	8.318	6306.3	5712	6767		13	6496.87
7b	4.753	1661.97	1509	1881		14	6401.53			7b	4.278	1266.19	1137	1414		14	5168.59
8	1.426	3319.13	3146	3548		15	9243.33			8	2.852	3796.91	3541	4035		15	8917.46
8b	3.803	1725.27	1499	1993		16	2530.6			8b	2.852	1245.62	1125	1348		16	3492.86
9	2.852	4669.23	4212	4985		17	1141.16			9	1.426	6212.8	5979	6411		17	1525.73
9b	2.852	1591.1	1405	1954		18	8010.27			9b	1.426	1356.76	1247	1457		18	3453.89
10	4.753	6348.81	6112	6642		19	4941.8			10	2.852	3734.57	3472	4006		19	4922.24
10b	2.852	1760.39	1599	2024		20	2425.91			10b	5.704	1332.18	1188	1467		20	4192.04
11	4.753	6249.24	5824	6550		21	1203.44			11	3.565	9182.39	8649	9691		21	4764.33
11b	3.565	1811.18	1652	1985		22	4245.16			11b	5.941	1334.63	1180	1488		22	3933.51
12	15.21	7206.8	5472	8106		23	1786.44			12	9.506	8645.78	8008	9176		23	7831.24
12b	1.426	1783.89	1647	1974		24	3996.01			12b	2.852	1371.44	1227	1644		24	4241.52
13	2.139	7331.96	7025	7619		25	957.097			13	5.941	7835.58	7431	8542		25	892.535
13b	4.753	1710.35	1566	1868		26	3560.37			13b	3.565	1338.7	1205	1517		26	2661.99
14	8.556	8205.79	7438	8730		27	2913.49			14	3.803	6500.56	6119	7196		27	7124.82
14b	2.852	1804.26	1691	2001		28	10696.8			14b	3.803	1331.97	1208	1528		28	6563.96
15	4.753	11154.4	10681	11540		29	3582.81			15	5.941	10155.4	9668	10489		29	5896.9
15b	5.941	1911.07	1719	2311		30	6165.03			15b	5.941	1237.99	1119	1467		30	2061.99
16	4.753	4166.94	3705	4438		31	3981.28			16	1.426	4772.37	4534	4965		31	6200.93
16b	3.803	1636.35	1519	1831		32	1757.57			16b	3.803	1279.51	1137	1453		32	4271.19
17	2.852	2768.01	2577	2952		33	2365.76			17	2.139	2875.36	2694	3038		33	4988.47
17b	4.753	1626.85	1492	1807		34	4507.71			17b	2.377	1349.63	1203	1520		34	6537.31
18	1.901	9683.53	9281	9933		35	6958.42			18	2.852	4945.95	4682	5196		35	8569.02
18b	2.852	1673.26	1549	1888		36	2084.66			18b	3.565	1492.07	1346	1666		36	7288.54
19	4.753	6698.87	6377	7116		37	6439.58			19	3.803	6325.23	5934	6601		37	6765.19
19b	2.852	1757.07	1630	1926		38	7470.16			19b	4.753	1402.99	1262	1537		38	4457.35
20	2.139	4322.27	4101	4577		39	5944.52			20	4.278	5629.48	5372	5915		39	10265
20b	2.139	1896.36	1661	2080		40	3830.83			20b	1.426	1437.44	1317	1564		40	7912.85
21	1.426	3198.13	3050	3398		41	4282.74			21	4.753	6112.12	5674	6477		41	6874.63
21b	2.139	1994.69	1857	2178		42	7364.89			21b	2.139	1347.79	1250	1499		42	6408.02
22	2.377	6096.39	5768	6374		43	9325.9			22	0.713	5368.22	5159	5587		43	6065.1
22b	22.815	1851.22	1623	2323		44	5827.12			22b	11.408	1434.71	1274	1592		44	5107.86
23	5.704	3673.87	3361	4007		45	3089.42			23	3.803	9345.38	8809	9981		45	9480.23
23b	3.565	1887.42	1676	2032		46	549.66			23b	2.139	1514.14	1381	1721		46	1139.31
24	2.852	5858.45	5491	6111		47	486.016			24	1.426	5692.56	5500	5915		47	1650.22
24b	2.852	1862.44	1687	2088		48	4042.25			24b	2.852	1451.04	1336	1580		48	6610.03
25	5.704	2868.45	2566	3120		49	925.309			25	3.803	2426.35	2227	2605		49	5780.39
25b	2.852	1911.35	1746	2082		50	2735.47			25b	3.803	1533.81	1400	1658		50	6226.65
26	3.803	5434.94	5198	5763		51	4145.74			26	3.803	4158.61	3945	4380		51	7446.65
26b	4.753	1874.58	1706	2046		52	1810.31			26b	3.803	1496.62	1380	1842		52	2890.6
27	2.852	4811.9	4507	5207		53	5193.67			27	7.13	8620.88	7934	9152		53	9309.23
27b	1.426	1898.41	1725	2144		54	4960.98			27b	1.901	1496.06	1395	1649		54	3968.57
28	3.803	12621.9	12252	12986		55	974.52			28	4.753	8056.22	7536	8512		55	10879
28b	2.852	1925.07	1731	2155		56	1645.18			28b	3.803	1492.26	1354	1647		56	4409.38
29	4.753	5479.99	5169	5757		57	6294.53			29	4.753	7436.6	6910	7902		57	5505.47
29b	4.753	1897.18	1721	2151		58	6061.06			29b	3.565	1539.7	1414	1677		58	2592.09
30	5.704	7964.76	7609	8288		59	6007			30	2.139	3464.61	3249	3676		59	9348.07
30b	2.139	1799.73	1677	1927		60	3110.28			30b	3.803	1402.62	1246	1665		60	7052.15
31	4.753	5807.26	5347	6137		61	926.816			31	1.426	7553.35	7324	7972		61	3475.44
31b	3.565	1825.98	1688	2031		62	1725.28			31b	2.852	1352.43	1228	1512		62	3568.7
32	2.852	3434.76	3200	3750		63	7945.08			32	2.139	5584.41	5269	5905		63	4337.58
32b	5.704	1677.18	1544	1906		64	8521.5			32b	3.803	1313.21	1168	1464		64	7816.34
33	2.852	4038.63	3732	4364		65	7124.69			33	3.565	6447.66	5949	6936		65	8999.21
33b	2.852	1672.87	1527	1798		66	7738.96			33b	28.519	1459.19	1305	1713		66	4919.33
34	4.753	6609.86	6108	6998		67	1326.09			34	5.941	8025.79	7465	8512		67	3921.69
34b	8.318	2102.15	1738	2428		68	1783.6			34b	19.012	1488.48	1354	1667		68	4913.07
35	2.139	8989.28	8539	9309		69	1450.49			35	5.941	10011.3	9556	10480		69	6412.12
35b	3.565	2030.86	1850	2238		70	5323.19			35b	7.13	1442.26	1292	1629		70	10334.6
36	2.852	4024.6	3828	4193		71	1847.23			36	2.139	8724.76	8490	9014		71	6407.99
36b	11.408	1939.94	1755	2307		72	1874.52			36b	7.13	1436.22	1280	1676		72	6239.53
37	4.753	8392.06	7923	8752		73	9762.18			37	4.753	8157.23	7646	8535		73	4729.53
37b	8.318	1952.48	1763	2168		74	975.148			37b	5.941	1392.04	1271	1549		74	5547.15
38	6.654	9461.98	8591	10272		75	3689.24			38	4.753	5760.27	5356	6090		75	6057.9
38b	3.803	1991.82	1819	2252		76	5701.15			38b	11.408	1302.92	1154	1502		76	4976.42
39	4.753	7773.1	7270	8275		77	6348.43			39	11.645	11484.2	10408	12128		77	7011.52
39b	3.803	1828.58	1625	2207		78	2485.91			39b	2.852	1219.28	1132	1346		78	4355.98
40	11.408	5655.3	3564	6929		79	1251.21			40	13.309	9314.7	8557	10015		79	5793.81
40b	4.991	1824.47	1611	2062		80	4513.44			40b	5.941	1401.85	1248	1606		80	3824.99
41	0.713	6007.67	5816	6180		81	1087.57			41	2.139	8342.26	7958	8706		81	10266.9
41b	5.941	1724.92	1555	1944		82	2299.28			41b	4.753	1467.63	1314	1622		82	7105.94
42	2.852	9173.84	8846	9518		83	2746.85			42	8.318	7895.49	7272	8320		83	5909.8
42b	5.704	1808.95	1626	2102		84	7487.6			42b	5.941	1487.47	1321	1674		84	5726.15
43	28.519	11047.5	8711	12254		85	582.123			43	4.753	7461.62	6940	7947		85	9146
43b	4.753	1721.63	1563	1909		86	6620.11			43b	5.941	1396.52	1248	1537		86	6678.95
44	2.852	7567.02	7121	7908		87	5390.5			44	5.941	6472.99	6077	6840		87	2884.11
44b	7.13	1739.9	1592	1885		88	7309.39			44b	1.901	1365.12	1258	1446		88	7447.08
45	1.426	4829.7	4563	5025		89	720.462			45	13.309	10930.1	10182	11580		89	11380.8
45b	2.139	1740.28	1579	1877		90	3870			45b	4.753	1449.86	1265	1662		90	6663.77
46	4.753	2275.71	1933	2553		91	1723.09			46	3.803	2425.69	2215	3005		91	6928.95
46b	2.852	1726.05	1587	1905		92	7935.06			46b	2.139	1286.38	1188	1392		92	7478.74
47	9.982	2374.24	2097	2696		93	1497.61			47	3.803	2818.77	2599	3064		93	7370.99
47b	3.803	1888.22	1718	2087		94	2367.63			47b	19.012	1168.55	1030	1330		94	8073.44
48	8.318	5831.16	5492	6139		95	4717.24			48	8.318	7894.44	7048	8432		95	4893.23
48b	5.704	1788.9	1606	1958		96	4928.04			48b	5.941	1284.41	1124	1531		96	6413.11
49	5.941	2902.15	2655	3236		97	1234.25			49	2.139	7095.7	6668	7427		97	1868.87
49b	5.704	1976.84	1763	2168		98	1784.84			49b	1.426	1315.32	1199	1438		98	9850.28
50	4.753	4574.73	4341	4846		99	1646.92			50	1.901	7556.03	7219	8740		99	11461.1
50b	5.704	1839.26	1694	2178		100	894.629			50b	9.506	1329.38	1189	1518		100	7937.67
51	2.852	5949.02	5700	6259		101	3728.4			51	7.13	8832.78	8273	9618		101	6796.69
51b	2.139	1803.28	1620	1969		102	1418.54			51b	3.803	1386.13	1238	1610		102	8581.57
52	4.278	3528.23	3287	3735		103	8432.95			52	4.278	4213.62	3930	4471		103	6754.1
52b	19.012	1717.91	1524	2001		104	863.042			52b	7.13	1323.02	1174	1477		104	5731.22
53	1.901	7079.69	6698	7368		105	4316.43			53	5.704	10654.3	10010	11075		105	6693.17
53b	2.852	1886.03	1692	2179		106	1008.09			53b	2.852	1345.06	1224	1495		106	8997.62
54	3.803	6668.35	6272	6995		107	5451.72			54	1.426	5333.06	5121	5489		107	7087.56
54b	3.565	1707.38	1544	1840		108	4467.54			54b	23.766	1364.49	1204	1636		108	2365.64
55	5.704	2911.29	2679	3236		109	590.951			55	5.704	12234	11591	12766		109	3278.41
55b	7.13	1936.77	1705	2220		110	6011			55b	2.852	1354.97	1235	1490		110	3272.08
56	2.852	3258.93	3004	3504		111	1282.46			56	1.901	5698.38	5438	5964		111	4079.65
56b	19.012	1613.75	1448	1859		112	4901.44			56b	3.803	1289	1143	1547		112	4881.45
57	5.941	7954.39	7408	8280		113	2172.47			57	2.852	6883.27	6621	7245		113	6143.49
57b	3.565	1659.86	1528	1880		114	651.463			57b	5.704	1377.8	1227	1594		114	5706.81
58	11.408	7948.81	6642	8659		115	462.511			58	1.901	3954.57	3699	4720
58b	4.278	1887.75	1650	2097		116	6137.92			58b	2.139	1362.48	1234	1533
59	3.565	7663.81	7276	8082		117	7267.07			59	4.753	10622.5	10127	10978
59b	3.565	1656.82	1523	1834		118	6840.66			59b	3.803	1274.43	1141	1409
60	1.901	4779.32	4577	5008		119	9431.34			60	2.852	8273.16	7693	8555
60b	4.753	1669.04	1516	1824						60b	15.21	1221.01	1064	1526
61	4.753	2435.93	2224	2656						61	1.426	4649.13	4388	4877
61b	8.318	1509.12	1370	1680						61b	5.941	1173.69	1038	1292
62	2.139	3401.21	3179	3577						62	5.941	4699.04	4209	5013
62b	4.753	1675.93	1517	1923						62b	3.565	1130.34	1016	1298
63	2.852	9812.08	9441	10203						63	7.13	5662.39	5243	5955
63b	2.852	1867	1694	2129						63b	5.941	1324.81	1194	1497
64	19.012	10404.9	9104	11185						64	8.318	9415.05	8869	10030
64b	4.753	1883.44	1663	2142						64b	2.139	1598.72	1384	1872
65	3.565	8933.83	8655	9338						65	11.645	10355.9	9651	10971
65b	4.278	1809.14	1664	1989						65b	1.901	1356.67	1251	1480
66	2.852	9593.63	9220	10008						66	2.852	6306.08	6026	6615
66b	2.852	1854.67	1646	2010						66b	2.139	1386.75	1262	1576
67	3.565	3131.51	2815	3394						67	2.852	5196.68	4889	5521
67b	9.506	1805.42	1648	2039						67b	2.852	1274.99	1108	1385
68	1.901	3563.79	3314	3784						68	2.852	6285.77	5978	6643
68b	1.901	1780.19	1661	1984						68b	0.713	1372.7	1306	1511
69	1.901	3147.96	2911	3369						69	2.852	7827.15	7448	8183
69b	4.753	1697.47	1560	1945						69b	15.21	1415.03	1169	1699
70	9.506	7075.14	6625	7441						70	4.278	11642.6	10968	12292
70b	7.13	1751.95	1522	1977						70b	4.753	1308.03	1144	1446
71	2.139	3459.54	3282	3660						71	4.753	7663.17	7277	8108
71b	4.753	1612.32	1460	1786						71b	8.556	1255.18	1130	1398
72	4.753	3529.12	3203	3789						72	4.753	7514.09	7117	7919
72b	2.139	1654.59	1522	1819						72b	0.951	1274.56	1153	1352
73	4.753	11475.5	10535	12742						73	5.704	5950.55	5632	6206
73b	3.803	1713.27	1546	1855						73b	2.139	1221.01	1096	1427
74	2.852	2731.16	2528	2936						74	3.803	7058.81	6752	7368
74b	2.852	1756.01	1590	2039						74b	3.803	1511.67	1395	1668
75	2.139	5537.36	5360	5746						75	1.426	7389.85	7150	7594
75b	2.139	1848.12	1675	2081						75b	4.753	1331.95	1201	1485
76	7.13	7556.33	6877	8028						76	2.852	6402.37	6123	6716
76b	19.012	1855.18	1657	2204						76b	3.565	1425.95	1301	1641
77	2.852	8630.58	8109	9201						77	7.13	8428.02	7903	8849
77b	2.852	2282.16	2115	2455						77b	0.951	1416.5	1321	1492
78	2.139	4227.88	4056	4496						78	4.753	5953.53	5622	6266
78b	4.753	1741.97	1581	1936						78b	2.852	1597.55	1424	1804
79	4.753	2967.35	2721	3140						79	0.951	7130.75	6890	7416
79b	19.012	1716.14	1514	1962						79b	2.139	1336.94	1214	1491
80	3.565	6866.78	6386	7253						80	0.951	5082.53	4827	5300
80b	2.139	2353.33	2150	2533						80b	2.139	1257.54	1173	1409
81	2.852	2891.58	2674	3151						81	8.556	11657.4	11024	12237
81b	15.21	1804.01	1630	1994						81b	2.852	1390.52	1251	1542
82	19.012	4095.26	2571	5043						82	1.426	8512.15	8271	8737
82b	4.753	1795.98	1600	2000						82b	2.139	1406.21	1290	1506
83	3.803	4645.72	4395	4947						83	2.139	7310.35	6827	7586
83b	4.753	1898.87	1720	2069						83b	2.139	1400.54	1290	1526
84	3.803	9448.4	9072	9835						84	5.941	7160.1	6724	7456
84b	4.753	1960.79	1775	2174						84b	4.753	1433.95	1301	1578
85	5.704	2384.65	2174	2684						85	8.556	10555.1	10025	11126
85b	23.766	1802.53	1589	2078						85b	2.852	1409.14	1294	1565
86	8.556	8456.43	7703	8968						86	5.704	8100.59	7547	8654
86b	22.815	1836.32	1651	2197						86b	3.803	1421.64	1268	1595
87	11.645	7189.4	6498	7685						87	1.901	4259.86	4063	4528
87b	11.645	1798.9	1642	2054						87b	1.901	1375.75	1250	1525
88	9.982	9261.33	8567	9813						88	5.941	8915.68	8426	9324
88b	7.13	1951.94	1781	2234						88b	2.139	1468.59	1348	1613
89	3.565	2567.84	2374	2779						89	7.13	12747.8	11872	14143
89b	5.941	1847.38	1696	2139						89b	5.941	1367.03	1218	1546
90	3.803	5707.32	5388	6013						90	2.852	8076.57	7824	8370
90b	2.852	1837.32	1649	2006						90b	3.565	1412.81	1283	1575
91	0.475	3576.28	3434	3703						91	5.704	8251.82	7764	8662
91b	1.426	1853.18	1725	2026						91b	1.426	1322.87	1214	1414
92	2.852	9880.32	9476	10151						92	1.901	8797.96	8483	9063
92b	2.377	1945.26	1788	2157						92b	2.852	1319.22	1163	1448
93	2.139	3293.54	2970	3467						93	2.139	8743.72	8402	9130
93b	3.803	1795.94	1580	1961						93b	2.852	1372.72	1218	1500
94	2.852	4175.26	3939	4411						94	3.803	9648.31	9352	9928
94b	2.139	1807.63	1679	1956						94b	2.852	1574.87	1430	1760
95	3.803	6535.31	5875	7161						95	2.139	6390.98	6100	6625
95b	2.139	1818.06	1660	1950						95b	5.704	1497.74	1327	1693
96	2.377	6683.33	6428	7008						96	3.803	7821.36	7399	8385
96b	3.803	1755.29	1554	2193						96b	5.941	1408.25	1270	1568
97	0.475	2853.61	2740	3036						97	3.565	3226.52	3030	3518
97b	2.852	1619.36	1486	1772						97b	1.426	1357.65	1193	1505
98	11.408	3460.44	3136	3754						98	7.13	11269.5	10444	11769
98b	2.139	1675.61	1561	1891						98b	7.13	1419.22	1261	1548
99	4.753	3296.3	3045	3770						99	7.13	12829.2	12123	13515
99b	4.753	1649.38	1465	1840						99b	5.941	1368.12	1254	1497
100	1.426	2645.18	2494	2803						100	4.753	9366.28	8851	9777
100b	1.426	1750.56	1615	1907						100b	2.852	1428.61	1308	1560
101	1.426	5450.78	5115	5739						101	1.426	8217.3	7940	8613
101b	3.803	1722.38	1550	1892						101b	2.852	1420.61	1301	1593
102	1.901	3255.88	3090	3494						102	5.704	9994.25	9429	10527
102b	2.139	1837.33	1661	1982						102b	4.278	1412.68	1250	1528
103	3.803	10359.2	10058	10784						103	5.704	8332.41	7783	8686
103b	3.803	1926.29	1707	2152						103b	3.565	1578.31	1406	1759
104	1.426	2731.65	2492	2900						104	2.852	7053.76	6766	7412
104b	4.753	1868.61	1678	2086						104b	4.753	1322.54	1212	1459
105	5.941	6227.1	5766	6659						105	3.565	7937.69	7228	8470
105b	5.941	1910.68	1708	2184						105b	1.426	1244.52	1161	1356
106	2.852	2850.3	2655	3065						106	4.753	10317.4	9863	10721
106b	2.852	1842.2	1643	2012						106b	4.753	1319.82	1220	1534
107	3.803	7252.78	6845	7546						107	2.852	8418.48	8041	8813
107b	2.139	1801.06	1607	1999						107b	2.852	1330.93	1203	1444
108	3.803	6578.03	6274	6899						108	1.426	3653.06	3472	3851
108b	3.803	2110.49	1935	2331						108b	3.803	1287.42	1173	1408
109	3.803	2270.34	2048	2552						109	2.852	4442.65	4115	4702
109b	5.704	1679.39	1517	1851						109b	5.941	1164.24	1041	1332
110	3.803	7629.33	7291	7938						110	1.426	4444.37	4185	4668
110b	7.13	1618.33	1445	1845						110b	4.753	1172.29	1019	1379
111	2.852	2841.1	2652	3068						111	2.139	5571.3	5391	5749
111b	23.766	1558.64	1390	1747						111b	4.753	1491.65	1237	1736
112	3.565	6514.84	6132	6885						112	2.852	6193.15	5963	6473
112b	8.556	1613.39	1444	1792						112b	4.753	1311.7	1203	1459
113	4.753	3777.6	3493	4024						113	3.803	7415	6939	7724
113b	9.982	1605.13	1455	1815						113b	3.803	1271.51	1143	1410
114	8.556	2248.74	2017	2499						114	3.803	6936.44	6608	7371
114b	1.426	1597.28	1473	1704						114b	11.408	1229.63	1098	1434
115	3.803	2133.39	1952	2373
115b	4.753	1670.88	1484	1917
116	3.565	7902.89	7253	8345
116b	2.852	1764.97	1507	1939
117	5.941	9160.23	8261	9909
117b	7.605	1893.16	1684	2180
118	3.803	8518.07	8079	8925
118b	4.753	1677.41	1512	1864
119	11.408	11119.3	10417	11679
119b	5.941	1687.99	1537	1922

## Sheet: Fig S6
Figure S6. Flow cytometry data showing the release of calcein from GUVs upon the addition of ⍺-hemolysin
Sample	Cargo	+ / - Membrane Label	Pre / Post incubation	+ / - ⍺-hemolysin	Gate	% of cells captured	Number of cells captured
POPC Calcein - pre-incubation	Calcein	−	Pre	−	−	100	991
POPC Sucrose - pre-incubation	Sucrose	−	Pre	−	−	100	2725
POPC + Rhodamine Calcein - pre-incubation	Calcein	+	Pre	−	−	100	82878
POPC+Rhod Calcein 1 (pre inc).fcs/Rhodamine+	Calcein				Rhodamine+	99.2	82251
POPC+Rhod Calcein 1 (pre inc).fcs/Calcein+	Calcein				Calcein+	95.5	79133
POPC + Rhodamine Sucrose - pre-incubation	Sucrose	+	Pre	−	−	100	26991
POPC+Rhod Calcein 1 (pre inc).fcs/Rhodamine+	Sucrose				Rhodamine+	98.2	26511
POPC+Rhod Calcein 1 (pre inc).fcs/Calcein+	Sucrose				Calcein+	2.32	627
POPC + Rhodamine Sucrose - post-incubation	Sucrose	+	Post	−	−	100	32869
POPC+Rhod Calcein 1 (pre inc).fcs/Rhodamine+	Sucrose				Rhodamine+	95.5	31382
POPC+Rhod Calcein 1 (pre inc).fcs/Calcein+	Sucrose				Calcein+	0.1	34
POPC + Rhodamine Calcein - post-incubation	Calcein	+	Post	−	−	100	83619
					Rhodamine+	99.3	83002
					Calcein+	94.9	79314
POPC + Rhodamine Calcein - post-incubation	Calcein	+	Post	+	−	100	46946
					Rhodamine+	58.6	27512
					Calcein+	22.3	10462
POPC + Rhodamine Sucrose - post-incubation	Sucrose	+	Post	+	−	100	28460
POPC+Rhod Calcein 1 (pre inc).fcs/Rhodamine+	Sucrose				Rhodamine+	19.1	5444
POPC+Rhod Calcein 1 (pre inc).fcs/Calcein+	Sucrose				Calcein+	0.57	162

## Sheet: Fig S7
Figure S7. Leakiness of the RNAT3-1 thermometer. By comparing the change in expression between room temperature (RT) and 30°C for dGFP and under constitutive expression or RNAT3-1 control, it can be noted that the signal from the thermometer sample increases even with this low temperature. Each vesicle signal is numbered e.g. 1, and it's corresponding background measurement is labelled "b". All d…
Constitutive: Room Temperature										Constitutive: 30°C										RNAT3-1: Room Temperature										RNAT3-1: 30°C
Raw values						Plotted values				Raw values						Plotted values				Raw values						Plotted values				Raw values						Plotted values
						n = 113										n = 123										n = 109										n = 106
	Area	Mean	Min	Max		Vesicle	Signal				Area	Mean	Min	Max		Vesicle	Signal				Area	Mean	Min	Max		Vesicle	Signal				Area	Mean	Min	Max		Vesicle	Signal
1	35.659	504.608	491	517		1	9.27			1	53.607	567.249	549	585		1	36.445			1	31.408	523.992	508	540		1	30.156			1	36.368	609.273	593	632		1	93.939
2	41.799	495.338	482	508		2	5.664			2	89.502	530.804	513	546		2	12.185			2	60.219	493.836	481	507		2	21.677			2	66.832	515.334	498	530		2	167.926
3	35.659	500.555	489	513		3	5.153			3	31.408	541.605	529	559		3	18.504			3	53.607	516.888	501	532		3	37.928			3	60.219	683.951	652	710		3	60.163
4	31.408	494.891	483	508		4	5.139			4	51.954	529.42	517	543		4	35.703			4	46.758	495.211	482	507		4	68.596			4	135.316	516.025	500	532		4	167.773
5	96.823	498.316	483	511		5	3.772			5	31.408	550.658	533	573		5	15.501			5	53.607	533.312	515	552		5	22.225			5	59.511	575.401	551	596		5	136.979
6	57.385	493.163	481	505		6	4.581			6	31.408	532.154	519	549		6	22.162			6	59.511	495.384	483	509		6	12.795			6	89.502	515.238	501	529		6	135.017
7	47.939	498.746	488	511		7	5.862			7	26.449	565.65	550	583		7	19.608			7	80.056	564.125	542	582		7	22.154			7	59.511	680.914	647	709		7	125.721
8	41.799	493.607	483	505		8	2.766			8	35.659	529.947	511	545		8	17.119			8	106.505	495.529	483	510		8	17.369			8	66.832	513.141	500	526		8	13.937
9	40.382	500.735	489	514		9	5.287			9	31.408	541.78	522	558		9	40.399			9	41.799	519.264	504	535		9	13.663			9	41.799	651.708	630	675		9	47.702
10	40.382	496.963	482	509		10	8.657			10	53.607	526.279	514	540		10	33.103			10	21.018	497.039	486	507		10	45.785			10	60.219	514.729	499	529		10	120.17
11	41.799	501.572	488	514		11	6.747			11	40.382	550.262	532	572		11	27.06			11	29.519	508.908	496	527		11	25.819			11	36.368	652.907	612	681		11	28.102
12	47.939	496.991	487	509		12	5.272			12	26.449	528.1	517	541		12	52.035			12	65.415	496.113	483	508		12	14.19			12	66.832	517.89	504	534		12	42.387
13	14.642	503.097	493	514		13	8.273			13	33.534	548.926	531	567		13	18.879			13	41.799	518.951	497	538		13	17.381			13	89.502	643.105	611	668		13	122.902
14	26.685	497.235	485	511		14	9.997			14	36.368	529.318	516	546		14	10.511			14	53.607	496.797	486	508		14	59.618			14	46.758	517.384	502	531		14	62.381
15	35.659	500.454	486	514		15	11.106			15	22.435	546.005	532	561		15	12.72			15	22.435	514.705	501	528		15	22.58			15	135.316	529.92	513	548		15	46.396
16	17.948	497.688	485	507		16	5.94			16	141.928	528.886	513	543		16	9.333			16	35.659	497.336	484	509		16	32.793			16	106.505	515.983	501	531		16	87.736
17	60.219	500.614	488	512		17	8.533			17	26.449	574.777	558	592		17	9.141			17	41.799	509.46	493	524		17	74.767			17	81.473	564.167	538	582		17	43.27
18	31.408	495.327	485	507		18	3.444			18	36.368	534.378	521	549		18	22.896			18	81.473	495.797	484	512		18	38.998			18	74.625	516.465	502	532		18	87.856
19	45.105	507.746	496	526		19	5.985			19	47.939	568.568	548	586		19	28.577			19	41.799	538.876	524	558		19	15.034			19	66.832	633.58	604	666		19	62.734
20	41.799	499.089	487	512		20	6.4			20	35.659	535.465	520	551		20	9.954			20	98.24	493.091	475	508		20	12.611			20	59.511	513.41	501	529		20	68.012
21	29.519	509.53	496	528		21	10.86			21	12.28	559.885	542	573		21	38.693			21	41.799	519.617	504	535		21	73.236			21	41.799	545.21	525	565		21	153.992
22	26.449	502.783	490	515		22	7.792			22	31.408	532.825	517	547		22	23.64			22	90.211	493.798	482	510		22	22.326			22	47.939	517.108	504	531		22	106.341
23	23.852	503.262	492	517		23	1.355			23	53.607	589.696	570	609		23	26.827			23	22.435	507.995	496	523		23	19.198			23	59.511	557.4	524	578		23	100.787
24	45.105	497.99	483	512		24	9.259			24	26.449	537.661	524	550		24	14.726			24	60.219	493.805	481	510		24	40.172			24	73.916	515.013	502	528		24	83.6
25	14.642	508.282	498	519		25	3.505			25	22.435	550.913	533	565		25	12.406			25	59.511	512.187	496	531		25	71.307			25	47.939	636.216	609	666		25	103.111
26	31.408	500.009	487	518		26	5.298			26	26.213	532.034	517	544		26	12.305			26	31.408	494.806	484	507		26	12.747			26	66.832	513.314	503	524		26	100.964
27	31.408	510.78	497	526		27	7.548			27	36.368	545.401	532	564		27	43.842			27	89.502	554.444	535	576		27	12.812			27	53.607	577.113	548	601		27	19.018
28	17.948	500.783	488	510		28	8.079			28	40.382	534.89	523	551		28	32.498			28	125.634	494.826	478	509		28	28.953			28	89.502	514.732	500	530		28	19.427
29	60.219	507.914	494	523		29	6.425			29	26.449	524.837	509	540		29	37.027			29	46.758	517.797	501	535		29	24.174			29	36.368	564.234	545	578		29	81.716
30	40.382	496.808	487	509		30	2.242			30	53.607	512.117	499	525		30	22.563			30	53.607	495.217	483	509		30	16.163			30	66.832	517.838	504	531		30	32.522
31	36.368	502.737	492	517		31	8.078			31	17.948	519.609	506	535		31	17.007			31	31.408	529.784	514	552		31	22.471			31	31.408	608.592	591	630		31	85.315
32	36.368	496.797	485	508		32	5.034			32	31.408	510.276	499	522		32	28.066			32	81.473	496.991	483	511		32	21.586			32	98.24	520.856	504	538		32	52.062
33	31.408	508.335	497	520		33	4.941			33	22.435	521.242	508	534		33	14.684			33	116.188	569.845	546	592		33	29.825			33	60.219	562.946	547	579		33	23.992
34	23.852	499.802	488	513		34	12.57			34	35.659	512.101	496	527		34	36.097			34	89.502	495.078	479	510		34	10.599			34	51.954	519.676	505	534		34	41.407
35	22.435	500.771	487	514		35	6.375			35	106.505	536.314	515	553		35	32.905			35	125.634	535.413	517	556		35	24.461			35	36.368	605.531	575	626		35	34.746
36	53.607	497.327	483	510		36	3.066			36	81.473	513.418	500	528		36	12.116			36	124.925	496.415	484	511		36	47.11			36	89.502	517.675	503	534		36	24.374
37	66.832	503.125	488	516		37	42.845			37	31.408	522.036	505	537		37	18.1			37	47.939	511.196	500	527		37	33.55			37	31.408	579.132	558	596		37	28.114
38	46.758	497.14	485	508		38	5.396			38	26.213	493.459	482	506		38	39.392			38	124.925	496.162	480	512		38	67.941			38	41.799	516.398	504	529		38	31.615
39	29.519	505.246	493	520		39	7.581			39	41.799	507.648	496	522		39	30.757			39	60.219	505.853	492	522		39	22.374			39	41.799	584.633	561	601		39	36.72
40	45.105	498.846	486	513		40	5.182			40	40.382	497.694	485	511		40	20.88			40	51.954	493.242	480	506		40	49.572			40	98.24	516.621	498	533		40	99.023
41	106.505	507.357	493	525		41	5.013			41	31.408	551.378	534	569		41	22.536			41	98.24	570.413	546	592		41	48.589			41	74.625	667.988	624	695		41	113.812
42	60.219	496.497	486	511		42	4.604			42	35.659	512.685	498	526		42	14.338			42	116.188	497.177	479	514		42	33.502			42	74.625	513.996	500	531		42	56.088
43	46.758	504.274	493	523		43	4.958			43	31.408	537.622	522	552		43	48.028			43	98.24	518.222	502	536		43	76.847			43	53.607	621.843	599	649		43	40.957
44	29.519	496.482	486	509		44	6.838			44	47.939	513.982	500	530		44	31.655			44	114.535	495.896	481	511		44	89.027			44	114.535	515.502	503	531		44	120.44
45	74.625	496.528	484	512		45	3.696			45	53.607	543.035	526	558		45	21.54			45	41.799	511.979	494	530		45	34.815			45	40.382	612.145	587	633		45	112.418
46	23.852	495.173	484	508		46	5.068			46	41.799	516.208	502	536		46	43.387			46	114.535	492.781	481	507		46	21.918			46	106.505	511.358	493	525		46	52.877
47	86.905	508.806	493	524		47	14.81			47	81.473	530.754	516	548		47	38.724			47	80.056	536.834	521	556		47	31.091			47	105.207	595.369	571	618		47	27.315
48	53.607	499.547	486	513		48	8.257			48	74.625	516.028	501	529		48	24.662			48	189.632	496.662	481	514		48	14.782			48	178.06	511.769	496	528		48	77.34
49	96.823	508.902	493	525		49	5.908			49	53.607	528.165	509	542		49	14.215			49	214.9	567.128	546	586		49	24.916			49	53.607	614.741	593	636		49	12.365
50	77.222	505.397	492	517		50	3.314			50	53.607	515.759	500	528		50	17.36			50	156.098	495.821	482	512		50	73.651			50	90.211	511.63	495	529		50	24.146
51	35.659	509.316	496	529		51	3.961			51	47.939	524.331	509	540		51	26.132			51	36.368	506.161	494	527		51	15.011			51	53.607	605.329	582	629		51	131.177
52	71.318	504.018	493	520		52	7.012			52	59.511	512.026	497	524		52	38.718			52	74.625	493.414	480	507		52	52.607			52	73.916	504.365	489	518		52	60.443
53	116.188	512.867	496	529		53	5.433			53	81.473	548.207	528	566		53	13.986			53	187.506	510.236	495	527		53	21.173			53	74.625	524.973	507	541		53	27.209
54	133.427	505.319	492	520		54	4.387			54	53.607	504.365	490	520		54	23.004			54	124.925	497.424	484	511		54	9.786			54	81.473	505.955	489	521		54	63.012
55	33.534	510.011	499	524		55	4.354			55	35.659	536.805	523	554		55	35.933			55	66.832	524.41	508	544		55	30.888			55	125.634	524.457	506	544		55	89.629
56	57.385	501.932	489	516		56	3.955			56	51.954	504.307	491	519		56	43.506			56	53.607	495.457	481	508		56	44.74			56	106.033	505.03	491	519		56	46.287
57	36.368	502.586	490	514		57	5.042			57	41.799	543.645	526	563		57	35.386			57	74.625	520.896	506	539		57	40.06			57	59.511	585.928	563	623		57	50.816
58	41.799	496.161	484	514		58	6.361			58	22.435	506.618	496	516		58	8.244			58	106.505	496.722	482	509		58	15.879			58	89.502	504.212	491	521		58	47.929
59	17.948	502.388	492	516		59	6.542			59	23.852	524.673	511	538		59	11.721			59	81.473	511.686	496	529		59	7.173			59	35.659	534.675	519	556		59	56.787
60	81.473	500.146	487	514		60	6.309			60	26.213	502.11	489	515		60	17.123			60	130.829	495.523	481	510		60	51.857			60	71.318	502.153	489	515		60	63.699
61	90.211	510.239	496	525		61	3.711			61	18.656	520.861	508	536		61	23.857			61	60.219	516.131	503	530		61	17.182			61	53.607	593.673	571	616		61	52.9
62	35.659	502.161	489	515		62	3.912			62	106.505	503.854	488	518		62	17.399			62	106.033	493.66	478	509		62	14.853			62	145.943	508.358	496	523		62	74.634
63	106.033	499.755	484	513		63	5.127			63	35.659	532.881	515	547		63	17.491			63	65.415	514.838	500	536		63	17.521			63	41.799	561.874	540	579		63	101.257
64	53.607	494.721	481	511		64	4.338			64	35.659	504.815	493	516		64	21.157			64	124.925	493.252	480	510		64	60.779			64	106.033	509.812	496	524		64	185.414
65	40.382	501.142	485	516		65	56.519			65	41.799	525.959	510	545		65	22.406			65	74.625	523.194	500	546		65	84.356			65	59.511	531.72	518	547		65	29.408
66	46.758	496.201	485	511		66	67.098			66	35.659	511.275	499	526		66	29.879			66	66.832	493.369	479	508		66	17.574			66	90.211	507.728	495	523		66	97.375
67	166.016	516.721	502	535		67	34.225			67	29.519	551.746	534	569		67	25.569			67	73.916	503.536	489	517		67	51.702			67	237.335	549.975	525	569		67	47.75
68	73.916	504.151	491	518		68	69.327			68	14.642	515.649	502	528		68	27.264			68	89.502	492.937	478	507		68	12.529			68	166.016	508.568	495	524		68	27.151
69	77.222	510.039	493	527		69	75.657			69	89.502	546.047	525	567		69	26.771			69	53.607	515.534	493	533		69	17.442			69	66.832	541.816	522	558		69	55.176
70	31.408	503.664	491	525		70	71.961			70	22.435	513.142	498	528		70	22.334			70	104.38	491.073	478	505		70	34.413			70	86.905	507.07	490	524		70	17.34
71	106.033	506.257	489	523		71	100.082			71	81.473	525.515	509	540		71	17.54			71	98.24	536.697	518	557		71	12.24			71	98.24	528.908	510	546		71	97.493
72	53.607	503.191	489	518		72	129.921			72	35.659	513.399	502	528		72	22.293			72	106.505	489.587	475	507		72	16.307			72	214.9	504.534	492	524		72	83.952
73	53.607	549.204	502	662		73	104.004			73	53.607	532.521	516	549		73	24.781			73	59.511	524.447	509	542		73	27.536			73	81.473	532.865	509	559		73	48.195
74	77.222	506.359	489	519		74	98.918			74	22.435	514.421	499	526		74	13.328			74	163.891	490.897	476	504		74	42.961			74	144.762	504.751	491	521		74	105.305
75	98.24	504.172	488	521		75	94.739			75	31.408	555.024	529	574		75	32.518			75	46.758	557.836	539	574		75	44.744			75	116.188	541.267	522	559		75	85.848
76	31.408	498.776	487	511		76	70.372			76	17.948	515.632	504	527		76	21.914			76	66.832	489.895	475	507		76	15.748			76	154.917	509.652	494	530		76	46.52
77	166.016	505.809	491	523		77	53.687			77	22.435	546.942	527	562		77	25.825			77	17.948	516.766	502	531		77	21.531			77	125.634	545.383	527	564		77	29.973
78	47.939	498.228	485	509		78	78.37			78	14.642	516.185	502	531		78	27.285			78	116.188	494.392	480	508		78	10.32			78	130.829	508.663	492	524		78	57.659
79	89.502	503.456	490	519		79	44.718			79	22.435	536.584	518	555		79	22.58			79	74.625	542.544	523	561		79	13.082			79	133.663	605.341	568	638		79	41.12
80	41.799	498.274	487	513		80	76.799			80	17.948	515.704	501	529		80	7.054			80	89.502	492.972	480	509		80	30.159			80	227.652	506.318	488	523		80	90.487
81	80.056	502.583	490	516		81	92.668			81	47.939	540.389	524	557		81	32.459			81	47.939	540.824	524	554		81	26.439			81	135.316	622.417	592	647		81	109.544
82	35.659	497.57	487	511		82	82.003			82	13.697	517.853	506	530		82	25.995			82	114.535	492.235	478	506		82	56.437			82	213.719	508.605	494	525		82	39.051
83	47.939	504.644	492	518		83	67.451			83	66.832	528.678	508	542		83	10.492			83	40.382	527.073	508	546		83	64.159			83	90.211	564.462	541	589		83	176.92
84	98.24	500.04	487	512		84	7.975			84	26.213	514.34	499	528		84	24.605			84	104.38	493.571	480	506		84	31.447			84	106.033	508.374	494	526		84	116.364
85	31.408	503.545	490	520		85	7.738			85	66.832	563.749	543	581		85	23.119			85	66.832	569.34	551	585		85	47.439			85	35.659	553.823	534	575		85	22.432
86	65.415	498.587	487	510		86	14.056			86	12.28	515.721	503	530		86	14.361			86	81.473	492.493	479	506		86	20.515			86	66.832	512.866	497	527		86	93.463
87	106.505	507.29	493	522		87	8.041			87	59.511	532.328	512	548		87	6.372			87	116.188	578.057	555	606		87	14.847			87	90.211	618.999	594	645		87	35.785
88	73.916	500.452	484	516		88	9.116			88	26.213	500.673	488	514		88	5.406			88	124.925	489.03	476	502		88	31.794			88	144.762	498.559	484	512		88	60.301
89	73.916	504.417	491	516		89	8.148			89	53.607	525.03	508	539		89	12.127			89	47.939	520.841	501	537		89	14.933			89	68.012	612.878	581	638		89	176.877
90	80.056	500.721	488	514		90	6.619			90	35.659	503.49	492	516		90	5.924			90	53.607	486.026	470	500		90	62.457			90	96.823	500.46	487	515		90	65.819
91	135.316	506.159	493	522		91	17.938			91	36.368	560.089	539	577		91	13.604			91	53.607	508.775	495	527		91	9.392			91	35.659	554.543	536	574		91	53.093
92	66.832	501.091	487	512		92	46.253			92	40.382	516.702	504	531		92	13.087			92	80.056	486.857	474	500		92	14.664			92	81.473	501.666	485	520		92	121.972
93	124.925	512.299	499	528		93	56.293			93	26.449	554.163	532	572		93	11.902			93	47.939	521.217	506	542		93	20.033			93	66.832	526.686	511	544		93	31.424
94	106.505	497.489	486	512		94	37.762			94	8.738	515.439	505	527		94	9.43			94	96.823	490.126	473	505		94	22.993			94	93.989	499.371	485	515		94	85.832
95	46.758	502.699	490	516		95	61.686			95	59.511	544.67	511	564		95	11.542			95	144.762	504.971	490	521		95	27.357			95	98.24	578.22	546	606		95	42.076
96	90.211	494.442	482	506		96	66.466			96	21.018	520.008	506	532		96	19.673			96	90.211	490.189	476	503		96	23.754			96	71.318	500.88	489	515		96	131.505
97	106.033	502.509	488	519		97	105.985			97	80.056	537.183	513	556		97	7.69			97	77.222	511.659	492	532		97	17.069			97	73.916	514.811	500	533		97	70.204
98	73.916	496.601	484	511		98	52.495			98	22.435	522.968	506	538		98	8.745			98	73.916	486.743	474	500		98	33.242			98	86.905	502.446	489	515		98	57.116
99	135.316	502.75	487	519		99	62.347			99	31.408	533.126	516	551		99	16.323			99	178.06	565.163	535	587		99	51.216			99	53.607	527.372	512	547		99	95.164
100	49.12	499.436	484	511		100	80.606			100	29.519	515.766	505	531		100	9.668			100	106.033	491.512	477	505		100	16.964			100	90.211	503.226	490	516		100	67.543
101	47.939	501.624	487	515		101	122.424			101	114.535	544.568	520	566		101	9.327			101	17.948	504.51	492	521		101	19.105			101	116.188	634.999	587	664		101	38.833
102	77.222	497.663	483	512		102	56.692			102	41.799	518.436	505	531		102	7.016			102	44.397	489.499	478	501		102	18.338			102	116.188	503.822	489	523		102	28.187
103	81.473	508.97	496	524		103	97.477			103	59.511	556.25	528	577		103	29.127			103	144.762	538.35	517	560		103	27.043			103	46.758	563.367	546	581		103	78.193
104	59.511	501.958	489	516		104	95.39			104	14.642	517.532	509	529		104	60.819			104	135.316	485.743	471	500		104	55.429			104	98.24	502.924	487	520		104	40.16
105	53.607	506.967	494	522		105	90.333			105	154.917	528.925	511	547		105	63.927			105	89.502	507.791	491	525		105	51.096			105	208.052	530.955	510	554		105	72.115
106	59.511	501.534	488	517		106	49.48			106	53.607	514.939	500	530		106	57.505			106	71.318	486.618	474	502		106	29.483			106	163.891	503.746	489	521		106	17.883
107	41.799	503.535	491	517		107	39.693			107	22.435	541.547	523	557		107	29.507			107	41.799	495.573	486	510		107	17.828			107	74.625	571.984	543	595
108	81.473	499.148	487	512		108	40.669			108	31.408	518.543	507	534		108	31.738			108	68.012	485.787	474	502		108	30.199			108	106.033	508.972	496	526
109	81.473	500.938	487	515		109	136.869			109	59.511	552.079	533	576		109	31.64			109	98.24	518.052	497	539		109	29.27			109	73.916	595.526	574	616
110	47.939	496.584	484	508		110	91.916			110	26.213	516.146	506	529		110	11.686			110	114.535	487.164	472	501						110	154.917	505.897	492	522
111	66.832	498.809	484	511		111	59.242			111	31.408	560.799	545	575		111	11.215			111	89.502	529.129	509	545						111	53.607	551.164	531	569
112	106.505	494.854	482	508		112	90.687			112	17.948	517.293	507	531		112	73.094			112	118.785	484.389	471	501						112	116.188	504.877	488	520
113	96.823	499.888	485	518		113	53.535			113	29.519	563.084	543	583		113	58.151			113	46.758	523.582	504	538						113	81.473	555.464	535	574
114	106.505	494.846	483	510						114	26.213	527.698	512	546		114	63.384			114	104.38	483.522	468	497						114	106.033	504.648	490	521
115	65.415	508.337	494	524						115	98.24	533.384	513	554		115	61.066			115	53.607	499.754	487	514						115	60.219	552.321	532	573
116	86.905	501.976	489	517						116	21.018	525.14	512	544		116	66.588			116	147.36	483.875	469	497						116	98.24	504.392	493	518
117	59.511	508.726	495	525						117	21.018	528.545	514	544		117	67.234			117	178.06	492.616	478	510						117	53.607	568.028	543	587
118	31.408	502.184	488	516						118	22.435	516.824	503	527		118	58.206			118	124.925	485.443	472	499						118	190.576	511.241	495	536
119	66.832	506.852	492	524						119	166.961	529.657	512	549		119	61.664			119	326.601	534.621	508	557						119	53.607	565.807	538	584
120	81.473	500.543	490	514						120	41.799	512.534	499	526		120	50.748			120	60.219	482.764	470	505						120	89.502	502.108	490	515
121	46.758	504.134	493	517						121	60.219	531.071	514	548		121	29.11			121	189.632	498.41	481	516						121	81.473	557.938	535	577
122	104.38	500.423	486	512						122	31.408	507.214	496	527		122	31.808			122	93.989	481.228	469	494						122	98.24	505.038	492	522
123	106.505	503.213	489	515						123	66.832	524.553	510	542		123	15.81			123	200.495	496.684	481	516						123	57.385	582.716	538	609
124	98.24	499.301	485	512						124	15.35	507.154	492	521						124	47.939	481.831	469	496						124	90.211	508.082	494	525
125	227.652	503.694	488	520						125	124.925	516.232	498	537						125	66.832	500.413	484	515						125	114.535	602.412	556	638
126	80.056	498.567	486	511						126	46.758	498.741	486	511						126	144.762	482.892	467	496						126	106.033	501.155	487	515
127	81.473	500.43	487	512						127	66.832	525.818	509	545						127	200.495	550.591	521	569						127	89.502	677.416	640	704
128	106.033	496.092	483	509						128	22.435	504.661	492	518						128	65.415	489.812	476	510						128	166.016	492.002	478	506
129	166.961	1402.12	1357	1453						129	66.832	528.016	511	546						129	201.439	571.381	544	597						129	60.219	521.267	504	540
130	73.916	1345.6	1310	1382						130	26.213	505.61	490	519						130	98.24	487.025	471	504						130	118.785	491.859	475	506
131	73.916	1448.78	1406	1485						131	60.219	537.017	519	553						131	98.24	507.275	490	524						131	35.659	586.747	562	609
132	29.519	1381.69	1347	1423						132	26.449	507.138	493	521						132	33.534	489.701	479	500						132	81.473	489.372	477	509
133	106.033	1463.24	1424	1510						133	53.607	535.057	516	551						133	409.963	540.613	512	568						133	60.219	539.731	524	560
134	73.916	1429.02	1394	1475						134	71.318	509.488	496	526						134	116.188	488.911	476	504						134	90.211	491.981	479	505
135	53.607	1440.22	1401	1487						135	125.634	533.022	510	554						135	35.659	495.507	484	507						135	53.607	519.616	500	536
136	60.219	1370.89	1336	1412						136	81.473	505.758	492	520						136	89.502	482.978	471	496						136	111.701	492.465	477	508
137	133.663	1534.94	1490	1579						137	41.799	522.585	505	537						137	130.829	502.434	485	519						137	41.799	548.407	519	574
138	101.074	1459.28	1421	1504						138	40.382	495.814	483	508						138	35.659	484.992	474	499						138	46.758	493.231	482	508
139	53.607	1553.89	1510	1593						139	65.415	514.041	496	531						139	125.634	520.125	502	539						139	116.188	507.07	493	526
140	46.758	1481.93	1427	1524						140	46.758	491.707	478	505						140	114.535	485.712	473	499						140	116.188	489.73	478	508
141	98.24	1578.45	1523	1618						141	15.822	503.328	489	519						141	46.758	496.941	479	514						141	74.625	588.843	567	611
142	66.832	1478.37	1445	1520						142	35.659	485.788	474	499						142	47.939	484.701	472	500						142	80.056	491.35	479	503
143	178.06	1683.42	1627	1732						143	40.382	500.253	484	515						143	183.019	501.771	485	520						143	29.519	574.154	557	591
144	124.925	1553.5	1504	1592						144	46.758	477.96	469	489						144	114.535	485.464	473	496						144	60.219	490.202	479	505
145	96.823	1624.01	1568	1673						145	47.939	500.91	480	517						145	178.06	508.16	488	531						145	22.435	538.282	522	558
146	125.634	1520	1470	1568						146	40.382	476.129	465	488						146	66.832	480.624	469	492						146	59.511	490.087	478	507
147	59.511	1605.54	1562	1657						147	31.408	530.951	518	550						147	98.24	521.42	497	544						147	42.39	593.769	566	613
148	73.916	1506.62	1462	1553						148	53.607	517.623	502	530						148	51.954	478.459	468	496						148	81.473	488.464	473	500
149	144.762	1592.64	1539	1640						149	49.12	550.963	523	569						149	214.9	528.308	500	558						149	46.758	574.049	553	591
150	73.916	1497.9	1458	1544						150	47.939	518.445	506	533						150	86.905	483.564	470	499						150	81.473	488.201	474	502
151	66.832	1486.22	1443	1529						151	80.056	543.524	525	561						151	445.622	495.505	480	514						151	47.939	535.778	514	559
152	60.219	1415.85	1372	1472						152	41.799	521.61	507	540						152	135.316	479.757	463	493						152	114.535	489.258	475	501
153	98.24	1487.21	1435	1532						153	14.642	545.823	530	560						153	53.607	498.848	482	515						153	74.625	522.089	505	539
154	65.415	1433.52	1397	1482						154	59.511	519.998	507	532						154	90.211	477.317	465	489						154	145.943	492.116	478	505
155	65.415	1647.07	1597	1685						155	66.832	547.25	521	573						155	47.939	491.635	476	504						155	74.625	549.752	529	568
156	41.799	1568.7	1520	1615						156	53.607	519.965	505	535						156	60.219	481.315	467	497						156	106.033	492.093	480	505
157	66.832	1570.77	1526	1610						157	60.219	541.975	521	558						157	66.832	498.664	486	513						157	81.473	531.271	513	552
158	53.607	1526.05	1491	1563						158	31.408	519.395	506	534						158	116.188	485.582	474	500						158	77.222	490.151	473	504
159	81.473	1681.22	1627	1728						159	31.408	520.489	507	534						159	200.495	508.498	490	528						159	53.607	579.707	558	601
160	81.473	1604.42	1548	1654						160	33.534	513.435	499	528						160	90.211	478.339	465	490						160	145.943	489.22	476	503
161	74.625	1730.14	1675	1782						161	35.659	540.386	510	563						161	116.188	512.185	491	529						161	141.928	598.594	554	633
162	80.056	1637.47	1586	1679						162	41.799	507.927	494	522						162	106.033	485.746	474	500						162	201.439	489.05	472	505
163	239.696	1758.48	1681	1819						163	71.318	535.706	518	554						163	116.188	548.186	529	569						163	35.659	527.949	508	546
164	104.38	1676.48	1620	1724						164	31.408	509.711	498	522						164	89.502	491.749	474	508						164	57.385	488.898	477	502
165	31.408	1753.64	1713	1798						165	74.625	502.145	488	518						165	214.9	564.476	541	588						165	51.954	676.076	644	703
166	47.939	1686.19	1639	1728						166	89.502	491.653	477	506						166	166.016	500.317	485	517						166	89.502	499.156	485	515
167	166.016	665.063	645	690						167	36.368	510.93	494	528						167	125.634	532.578	511	551						167	51.954	610.42	582	638
168	98.24	657.088	634	678						168	60.219	486.325	474	499						168	80.056	501.131	488	517						168	104.38	494.056	480	509
169	74.625	651.227	632	671						169	26.213	510.099	493	528						169	98.24	549.058	528	572						169	89.502	519.154	502	537
170	59.511	643.489	623	664						170	26.213	486.98	473	498						170	96.823	501.619	488	519						170	125.634	496.722	481	511
171	81.473	671.275	651	695						171	22.435	500.371	488	514						171	66.832	515.64	500	532						171	66.832	589.33	566	616
172	73.916	657.219	641	673						172	41.799	486.01	472	499						172	26.449	495.125	484	506						172	90.211	495.867	480	509
173	71.318	650.356	630	666						173	41.799	491.463	482	508						173	66.832	515.778	497	535						173	36.368	533.531	516	551
174	49.12	642.315	626	665						174	36.368	485.091	476	496						174	49.12	500.931	488	512						174	144.762	497.746	485	511
175	33.534	647.66	628	670						175	59.511	492.88	478	508						175	96.823	532.779	512	551						175	5.904	560.07	544	573
176	29.519	638.544	617	655						176	71.318	487.474	474	501						176	53.607	500.985	488	517						176	40.382	499.769	485	516
177	29.519	636.586	618	658						177	90.211	498.643	484	515						177	124.925	501.976	483	520						177	106.505	678.144	637	708
178	71.318	628.438	601	648						178	57.385	486.516	476	498						178	81.473	487.043	473	503						178	114.535	501.267	486	515
179	57.385	635.898	619	655						179	106.033	492.535	479	509						179	100.129	566.612	543	587						179	71.318	566.478	544	590
180	80.056	629.279	608	651						180	66.832	486.611	476	499						180	114.535	504.155	491	523						180	135.316	500.659	489	514
181	74.625	682.12	663	710						181	31.408	500.402	488	515						181	178.06	513.141	496	533						181	41.799	552.322	533	572
182	65.415	664.182	644	686						182	73.916	486.798	476	500						182	41.799	503.749	491	519						182	138.858	499.229	480	514
183	53.607	1640.33	1581	1695						183	46.758	499.316	484	513						183	81.473	513.371	500	530						183	135.316	621.051	584	648
184	66.832	1594.08	1557	1632						184	36.368	486.229	476	499						184	73.916	498.707	486	513						184	133.663	499.079	486	514
185	66.832	1685.08	1622	1736						185	53.607	497.646	484	512						185	71.318	523.421	509	543						185	81.473	531.151	507	553
186	41.799	1628.79	1590	1672						186	46.758	485.744	474	497						186	36.368	503.388	490	518						186	35.659	499.727	485	518
187	135.316	1711.73	1650	1760						187	66.832	495.745	482	510						187	60.219	528.631	512	549						187	46.758	592.117	570	612
188	96.823	1673.97	1630	1718						188	93.989	486.315	472	501						188	57.385	505.638	489	520						188	106.033	506.285	493	520
189	65.415	1691.69	1646	1734						189	53.607	497.523	483	511						189	178.06	511.74	491	533						189	47.939	548.517	529	565
190	26.213	1630.01	1587	1676						190	93.989	485.981	473	497						190	66.832	484.383	475	499						190	74.625	506.441	489	523
191	125.634	1723.97	1670	1775						191	47.939	505.842	488	525						191	40.382	510.497	491	525						191	51.954	640.8	601	671
192	53.607	1657.5	1615	1705						192	31.408	486.169	475	497						192	98.24	486.743	472	500						192	156.098	509.295	493	529
193	86.905	1892.41	1846	1942						193	98.24	493.453	480	510						193	57.385	502.646	488	519						193	35.659	576.791	560	595
194	96.823	1786.42	1742	1827						194	53.607	485.763	472	497						194	106.033	485.577	471	501						194	106.033	506.587	495	521
195	96.823	1835.69	1784	1892						195	22.435	495.258	485	507						195	90.211	517.068	497	538						195	41.799	561.312	543	579
196	81.473	1783.2	1732	1826						196	46.758	486.513	476	506						196	53.607	483.826	472	494						196	106.505	504.196	490	518
197	90.211	1883.4	1830	1934						197	26.449	502.496	488	515						197	166.961	554.966	535	576						197	59.511	604.537	571	630
198	125.634	1821.05	1771	1876						198	26.685	486.173	475	497						198	65.415	503.75	490	518						198	96.823	509.373	493	527
199	60.219	1902.75	1859	1973						199	18.656	494.946	481	507						199	66.832	518.346	502	535						199	74.625	573.911	544	599
200	80.056	1822.15	1779	1876						200	118.785	485.278	472	500						200	74.625	501.382	488	521						200	66.832	506.368	493	518
201	100.129	1877.21	1826	1922						201	22.435	494.289	483	510						201	53.607	521.276	504	541						201	65.415	542.216	524	558
202	57.385	1754.79	1714	1801						202	26.449	484.962	471	496						202	60.219	502.171	487	515						202	80.056	503.383	489	520
203	41.799	1882.78	1847	1925						203	47.939	491.728	481	508						203	66.832	516.009	503	531						203	46.758	533.913	517	552
204	4.723	1826.09	1801	1859						204	46.758	484.712	471	496						204	60.219	497.671	485	510						204	125.634	505.726	491	522
205	89.502	1825.23	1763	1876						205	59.511	541.104	524	557						205	60.219	515.062	498	534						205	106.033	585.184	562	611
206	66.832	1727.76	1682	1771						206	46.758	511.977	499	524						206	59.511	488.019	475	502						206	125.634	506.991	492	521
207	66.832	1842.04	1785	1894						207	90.211	572.873	552	592						207	73.916	540.459	516	557						207	66.832	544.724	525	564
208	45.105	1746.65	1702	1791						208	293.303	512.054	497	530						208	116.188	485.03	471	498						208	90.211	504.564	489	519
209	41.799	1689.22	1630	1742						209	41.799	576.408	558	597						209	189.632	538.182	508	561						209	57.385	574.684	545	600
210	51.954	1598.88	1551	1641						210	51.954	512.481	496	524						210	106.033	487.086	472	505						210	98.24	502.569	490	517
211	40.382	1768.74	1720	1826						211	40.382	572.705	542	594						211	141.928	511.126	491	534						211	98.24	522.138	506	537
212	65.415	1719.26	1673	1760						212	40.382	515.2	499	529						212	89.502	481.643	468	494						212	81.473	504.255	489	516
213	23.852	1724.52	1687	1783						213	53.607	540.191	514	564						213	59.511	501.115	481	519
214	22.435	1684.83	1645	1719						214	66.832	510.684	499	528						214	90.211	483.287	470	498
215	66.832	1641.11	1601	1687						215	81.473	542.735	518	564						215	47.939	509.735	492	525
216	53.607	1600.44	1556	1648						216	46.758	510.997	493	525						216	81.473	479.536	466	491
217	74.625	1931	1882	1979						217	80.056	545.122	520	567						217	98.24	512.008	491	534
218	59.511	1794.13	1756	1840						218	59.511	513.482	501	527						218	73.916	482.738	471	495
219	36.368	1949.21	1902	1999						219	35.659	510.008	496	524
220	106.505	1857.29	1804	1910						220	51.954	498.322	486	511
221	90.211	1970.28	1921	2038						221	47.939	511.15	497	527
222	73.916	1911.04	1865	1960						222	60.219	499.935	488	515
223	98.24	2018.29	1963	2085						223	51.954	614.627	579	638
224	74.625	1927.6	1888	1974						224	73.916	541.533	526	556
225	81.473	1504.8	1462	1549						225	65.415	599.249	575	621
226	41.799	1451.27	1415	1487						226	60.219	541.098	520	555
										227	106.505	608.513	576	635
										228	59.511	545.129	531	560
										229	18.656	607.43	588	628
										230	36.368	546.364	534	558
										231	47.939	611.144	582	631
										232	46.758	544.556	529	563
										233	66.832	608.674	568	638
										234	51.954	541.44	527	558
										235	35.659	597.869	566	622
										236	57.385	539.663	525	552
										237	125.634	593.898	566	620
										238	26.449	532.234	520	551
										239	66.832	588.985	564	613
										240	17.948	538.237	523	552
										241	46.758	564.797	538	588
										242	35.659	535.687	519	550
										243	31.408	564.964	541	582
										244	53.607	533.156	519	547
										245	81.473	543.553	520	564
										246	23.852	527.743	515	542
