# Supplementary material for: Genetically programmed synthetic cells for thermo-responsive protein synthesis and cargo release
Source: Nat Chem Biol. 2024 Jul 5;20(10):1380–6. doi: 10.1038/s41589-024-01673-7 (PMC11427347; doi:10.1038/s41589-024-01673-7)
Supplement: Supplementary file 4 — Plasmid maps for all the constructs used in this study. [file 41589_2024_1673_MOESM4_ESM.zip]

Archive with 15 entries (12 files):
- Plasmid Sequence Files/
- Plasmid Sequence Files/pRNAT3-1_T7-DasherGFP.gb
- __MACOSX/
- __MACOSX/Plasmid Sequence Files/
- __MACOSX/Plasmid Sequence Files/._pRNAT3-1_T7-DasherGFP.gb
- Plasmid Sequence Files/pT7-WT-H6.gb
- __MACOSX/Plasmid Sequence Files/._pT7-WT-H6.gb
- Plasmid Sequence Files/pRNAT3-1_aHL.gb
- __MACOSX/Plasmid Sequence Files/._pRNAT3-1_aHL.gb
- Plasmid Sequence Files/pRNAT3-2_T7-DasherGFP.gb
- __MACOSX/Plasmid Sequence Files/._pRNAT3-2_T7-DasherGFP.gb
- Plasmid Sequence Files/pDasherGFP.gb
- __MACOSX/Plasmid Sequence Files/._pDasherGFP.gb
- Plasmid Sequence Files/pRNAT3-3_T7-DasherGFP.gb
- __MACOSX/Plasmid Sequence Files/._pRNAT3-3_T7-DasherGFP.gb
