# Supplementary material for: Genetically programmed synthetic cells for thermo-responsive protein synthesis and cargo release
Source: Nat Chem Biol. 2024 Jul 5;20(10):1380–6. doi: 10.1038/s41589-024-01673-7 (PMC11427347; doi:10.1038/s41589-024-01673-7)
Supplement: Supplementary file 4 — Plasmid maps for all the constructs used in this study. [file 41589_2024_1673_MOESM4_ESM.zip › Plasmid Sequence Files/pT7-WT-H6.gb]

LOCUS       pT7-WT-H6               4546 bp ds-DNA     circular     28-OCT-2022
DEFINITION  .
COMMENT     aHL insert for aHL-GFP operon: CM63 & 64 Tm: 61C aHL insert for
            RNAT integration: CM65 & CM66 Tm: 64
FEATURES             Location/Qualifiers
     CDS             407..1066
                     /label="AmpR"
                     /ApEinfo_revcolor="#ffef86"
                     /ApEinfo_fwdcolor="#ffef86"
     rep_origin      1164..1846
                     /label="ColE1 origin"
                     /ApEinfo_revcolor="#9eafd2"
                     /ApEinfo_fwdcolor="#9eafd2"
     primer          2483..2508
                     /label="CM54 a-HL primer FW"
                     /note="sequence: TTCCCCATCGGTGATGTCGGCGATAT"
                     /ApEinfo_revcolor="#84b0dc"
                     /ApEinfo_fwdcolor="#84b0dc"
     misc_feature    2629..2646
                     /label="T7 promoter"
                     /ApEinfo_revcolor="#75c6a9"
                     /ApEinfo_fwdcolor="#75c6a9"
     primer_bind     2629..2648
                     /label="T7"
                     /ApEinfo_revcolor="#85dae9"
                     /ApEinfo_fwdcolor="#85dae9"
     primer          2709..2738
                     /label="CM63 aHL insert for GFP operon (FW) + strong RBS + XbaI"
                     /note="sequence: aaaaTCTAGAaggaggtaaaaATGGCAGATTCTGATATTAATATTAAAACC"
                     /ApEinfo_revcolor="#faac61"
                     /ApEinfo_fwdcolor="#faac61"
     primer          2709..2741
                     /label="CM65 aHL universal RNAT integration FW"
                     /note="sequence: AAAAAAAGTACTAAGGAGTACTAGATGGCAGATTCTGATATTAATATTAAAACCGGT"
                     /ApEinfo_revcolor="#ff9ccd"
                     /ApEinfo_fwdcolor="#ff9ccd"
     misc_feature    2709..3590
                     /label="alpha-HL"
                     /ApEinfo_revcolor="#ffef86"
                     /ApEinfo_fwdcolor="#ffef86"
     CDS             2709..3590
                     /label="Translation 2709-3590"
                     /translation="MADSDINIKTGTTDIGSNTTVKTGDLVTYDKENGMHKKVFYSFIDDKNHNKKLLVIRTKGTIAGQYRVYSEEGANKSGLAWPSAFKVQLQLPDNEVAQISDYYPRNSIDTKEYMSTLTYGFNGNVTGDDTGKIGGLIGANVSIGHTLKYVQPDFKTILESPTDKKVGWKVIFNNMVNQNWGPYDRDSWNPVYGNQLFMKTRNGSMKAADNFLDPNKASSLLSSGFSPDFATVITMDRKASKQQTNIDVIYERVRDDYQLHWTSTNWKGTNTKDKWTDRSSERYKIDWEKEEMTN"
     CDS             3591..3644
                     /label="Translation 3591-3644"
                     /translation="RGSGSSGGSSHHHHHH**"
     misc_feature    3621..3638
                     /label="6x HisTag"
                     /ApEinfo_revcolor="#b7e6d7"
                     /ApEinfo_fwdcolor="#b7e6d7"
     primer          complement(3622..3644)
                     /label="CM64 aHL insert for GFP operon (RV) + XbaI"
                     /note="sequence: aaaaTCTAGAttaaTCATTAGTGGTGATGATGATGGT"
                     /ApEinfo_revcolor="#d59687"
                     /ApEinfo_fwdcolor="#d59687"
     primer          complement(3633..3655)
                     /label="CM66 aHL insert incl. HisTag + BamHI RV"
                     /note="sequence: aaaaGGATCCAAGCTTCATTAGTGGTG"
                     /ApEinfo_revcolor="#85dae9"
                     /ApEinfo_fwdcolor="#85dae9"
     misc_feature    3714..3761
                     /label="T7 Terminator"
                     /ApEinfo_revcolor="#c6c9d1"
                     /ApEinfo_fwdcolor="#c6c9d1"
ORIGIN
        1 TTCTTGAAGA CGAAAGGGCC TCGTGATACG CCTATTTTTA TAGGTTAATG TCATGATAAT
       61 AATGGTTTCT TAGACGTCAG GTGGCACTTT TCGGGGAAAT GTGCGCGGAA CCCCTATTTG
      121 TTTATTTTTC TAAATACATT CAAATATGTA TCCGCTCATG AGACAATAAC CCTGATAAAT
      181 GCTTCAATAA TATTGAAAAA GGAAGAGTAT GAGTATTCAA CATTTCCGTG TCGCCCTTAT
      241 TCCCTTTTTT GCGGCATTTT GCCTTCCTGT TTTTGCTCAC CCAGAAACGC TGGTGAAAGT
      301 AAAAGATGCT GAAGATCAGT TGGGTGCACG AGTGGGTTAC ATCGAACTGG ATCTCAACAG
      361 CGGTAAGATC CTTGAGAGTT TTCGCCCCGA AGAACGTTTT CCAATGATGA GCACTTTTAA
      421 AGTTCTGCTA TGTGGCGCGG TATTATCCCG TGTTGACGCC GGGCAAGAGC AACTCGGTCG
      481 CCGCATACAC TATTCTCAGA ATGACTTGGT TGAGTACTCA CCAGTCACAG AAAAGCATCT
      541 TACGGATGGC ATGACAGTAA GAGAATTATG CAGTGCTGCC ATAACCATGA GTGATAACAC
      601 TGCGGCCAAC TTACTTCTGA CAACGATCGG AGGACCGAAG GAGCTAACCG CTTTTTTGCA
      661 CAACATGGGG GATCATGTAA CTCGCCTTGA TCGTTGGGAA CCGGAGCTGA ATGAAGCCAT
      721 ACCAAACGAC GAGCGTGACA CCACGATGCC TGCAGCAATG GCAACAACGT TGCGCAAACT
      781 ATTAACTGGC GAACTACTTA CTCTAGCTTC CCGGCAACAA TTAATAGACT GGATGGAGGC
      841 GGATAAAGTT GCAGGACCAC TTCTGCGCTC GGCCCTTCCG GCTGGCTGGT TTATTGCTGA
      901 TAAATCTGGA GCCGGTGAGC GTGGGTCTCG CGGTATCATT GCAGCACTGG GGCCAGATGG
      961 TAAGCCCTCC CGTATCGTAG TTATCTACAC GACGGGGAGT CAGGCAACTA TGGATGAACG
     1021 AAATAGACAG ATCGCTGAGA TAGGTGCCTC ACTGATTAAG CATTGGTAAC TGTCAGACCA
     1081 AGTTTACTCA TATATACTTT AGATTGATTT AAAACTTCAT TTTTAATTTA AAAGGATCTA
     1141 GGTGAAGATC CTTTTTGATA ATCTCATGAC CAAAATCCCT TAACGTGAGT TTTCGTTCCA
     1201 CTGAGCGTCA GACCCCGTAG AAAAGATCAA AGGATCTTCT TGAGATCCTT TTTTTCTGCG
     1261 CGTAATCTGC TGCTTGCAAA CAAAAAAACC ACCGCTACCA GCGGTGGTTT GTTTGCCGGA
     1321 TCAAGAGCTA CCAACTCTTT TTCCGAAGGT AACTGGCTTC AGCAGAGCGC AGATACCAAA
     1381 TACTGTCCTT CTAGTGTAGC CGTAGTTAGG CCACCACTTC AAGAACTCTG TAGCACCGCC
     1441 TACATACCTC GCTCTGCTAA TCCTGTTACC AGTGGCTGCT GCCAGTGGCG ATAAGTCGTG
     1501 TCTTACCGGG TTGGACTCAA GACGATAGTT ACCGGATAAG GCGCAGCGGT CGGGCTGAAC
     1561 GGGGGGTTCG TGCACACAGC CCAGCTTGGA GCGAACGACC TACACCGAAC TGAGATACCT
     1621 ACAGCGTGAG CTATGAGAAA GCGCCACGCT TCCCGAAGGG AGAAAGGCGG ACAGGTATCC
     1681 GGTAAGCGGC AGGGTCGGAA CAGGAGAGCG CACGAGGGAG CTTCCAGGGG GAAACGCCTG
     1741 GTATCTTTAT AGTCCTGTCG GGTTTCGCCA CCTCTGACTT GAGCGTCGAT TTTTGTGATG
     1801 CTCGTCAGGG GGGCGGAGCC TATGGAAAAA CGCCAGCAAC GCGGCCTTTT TACGGTTCCT
     1861 GGCCTTTTGC TGGCCTTTTG CTCACATGTT CTTTCCTGCG TTATCCCCTG ATTCTGTGGA
     1921 TAACCGTATT ACCGCCTTTG AGTGAGCTGA TACCGCTCGC CGCAGCCGAA CGACCGAGCG
     1981 CAGCGAGTCA GTGAGCGAGG AAGCGGAAGA GCGCCTGATG CGGTATTTTC TCCTTACGCA
     2041 TCTGTGCGGT ATTTCACACC GCATATATGG TGCACTCTCA GTACAATCTG CTCTGATGCC
     2101 GCATAGTTAA GCCAGTATAC ACTCCGCTAT CGCTACGTGA CTGGGTCATG GCTGCGCCCC
     2161 GACACCCGCC AACACCCGCT GACGCGCCCT GACGGGCTTG TCTGCTCCCG GCATCCGCTT
     2221 ACAGACAAGC TGTGACCGTC TCCGGGAGCT GCATGTGTCA GAGGTTTTCA CCGTCATCAC
     2281 CGAAACGCGC GAGGCAGCGC TCTCCCTTAT GCGACTCCTG CATTAGGAAG CAGCCCAGTA
     2341 GTAGGTTGAG GCCGTTGAGC ACCGCCGCCG CAAGGAATGG TGCATGCAAG GAGATGGCGC
     2401 CCAACAGTCC CCCGGCCACG GGGCCTGCCA CCATACCCAC GCCGAAACAA GCGCTCATGA
     2461 GCCCGAAGTG GCGAGCCCGA TCTTCCCCAT CGGTGATGTC GGCGATATAG GCGCCAGCAA
     2521 CCGCACCTGT GGCGCCGGTG ATGCCGGCCA CGATGCGTCC GGCGTAGAGG ATCGAGATCT
     2581 AGCCCGCCTA ATGAGCGGGC TTTTTTTTAG ATCTCGATCC CGCGAAATTA ATACGACTCA
     2641 CTATAGGGAG ACCACAACGG TTTCCCTCTA GAAATAATTT TGTTTAACTT TAAGAAGGAG
     2701 ATATACATAT GGCAGATTCT GATATTAATA TTAAAACCGG TACTACAGAT ATTGGAAGCA
     2761 ATACTACAGT AAAAACAGGT GATTTAGTCA CTTATGATAA AGAAAATGGC ATGCACAAAA
     2821 AAGTATTTTA TAGTTTTATC GATGATAAAA ATCACAATAA AAAACTGCTA GTTATTAGAA
     2881 CAAAAGGTAC CATTGCTGGT CAATATAGAG TTTATAGCGA AGAAGGTGCT AACAAAAGTG
     2941 GTTTAGCCTG GCCTTCAGCC TTTAAGGTAC AGTTGCAACT ACCTGATAAT GAAGTAGCTC
     3001 AAATATCTGA TTACTATCCA AGAAATTCGA TTGATACAAA AGAGTATATG AGTACTTTAA
     3061 CTTATGGATT CAACGGTAAT GTTACTGGTG ATGATACAGG AAAAATTGGC GGCCTTATTG
     3121 GTGCAAATGT TTCGATTGGT CATACACTGA AATATGTTCA ACCTGATTTC AAAACAATTT
     3181 TAGAGAGCCC AACTGATAAA AAAGTAGGCT GGAAAGTGAT ATTTAACAAT ATGGTGAATC
     3241 AAAATTGGGG ACCATACGAT CGAGATTCTT GGAACCCGGT ATATGGCAAT CAACTTTTCA
     3301 TGAAAACTAG AAATGGTTCT ATGAAAGCAG CAGATAACTT CCTTGATCCT AACAAAGCAA
     3361 GTTCTCTATT ATCTTCAGGG TTTTCACCAG ACTTCGCTAC AGTTATTACT ATGGATAGAA
     3421 AAGCATCCAA ACAACAAACA AATATAGATG TAATATACGA ACGAGTTCGT GATGATTACC
     3481 AATTGCATTG GACTTCAACA AATTGGAAAG GTACCAATAC TAAAGATAAA TGGACAGATC
     3541 GTTCTTCAGA AAGATATAAA ATCGATTGGG AAAAAGAAGA AATGACAAAT CGTGGTTCGG
     3601 GCTCATCTGG TGGCTCGAGT CACCATCATC ATCACCACTA ATGAAGCTTG GATCCGGCTG
     3661 CTAACAAAGC CCGAAAGGAA GCTGAGTTGG CTGCTGCCAC CGCTGAGCAA TAACTAGCAT
     3721 AACCCCTTGG GGCCTCTAAA CGGGTCTTGA GGGGTTTTTT GCTGAAAGGA GGAACTATAT
     3781 CCGGATAATT CGAGCTCGGT ACCCACCCCG GTTGATAATC AGAAAAGCCC CAAAAACAGG
     3841 AAGATTGTAT AAGCAAATAT TTAAATTGTA AACGTTAATA TTTTGTTAAA ATTCGCGTTA
     3901 AATTTTTGTT AAATCAGCTC ATTTTTTAAC CAATAGGCCG AAATCGGCAA AATCCCTTAT
     3961 AAATCAAAAG AATAGACCGA GATAGGGTTG AGTGTTGTTC CAGTTTGGAA CAAGAGTCCA
     4021 GTATTAAAGA ACGTGGACTC CAACGTCAAA GGGCGAAAAA CCGTCTATCA GGGCGATGGC
     4081 CCACTACGTG AACCATCACC CTAATCAAGT TTTTTGGGGT CGAGGTGCCG TAAAGCACTA
     4141 AATCGGAACC CTAAAGGGAT GCCCCGATTT AGAGCTTGAC GGGGAAAGCC GGCGAACGTG
     4201 GCGAGAAAGG AAGGGAAGAA AGCGAAAGGA GCGGGCGCTA GGGCGCTGGC AAGTGTAGCG
     4261 GTCACGCTGC GCGTAACCAC CACACCCGCC GCGCTTAATG CGCCGCTACA GGGCGCGTGG
     4321 GGATCCTCTA GAGTCGACCT GCAGGCATGC AAGCTATCCC GCAAGAGGCC CGGCAGTACC
     4381 GGCATAACCA AGCCTATGCC TACAGCATCC AGGGTGACGG TGCCGAGGAT GACGATGAGC
     4441 GCATTGTTAG ATTTCATACA CGGTGCCTGA CTGCGTTAGC AATTTAACTG TGATAAACTA
     4501 CCGCATTAAA GCTAGCTTAT CGATGATAAG CTGTCAAACA TGAGAA
//
