# Supplementary material for: Genetically programmed synthetic cells for thermo-responsive protein synthesis and cargo release
Source: Nat Chem Biol. 2024 Jul 5;20(10):1380–6. doi: 10.1038/s41589-024-01673-7 (PMC11427347; doi:10.1038/s41589-024-01673-7)
Supplement: Supplementary file 4 — Plasmid maps for all the constructs used in this study. [file 41589_2024_1673_MOESM4_ESM.zip › Plasmid Sequence Files/pRNAT3-1_aHL.gb]

LOCUS       aHL_RNAT3-1             4941 bp ds-DNA     circular     28-OCT-2022
DEFINITION  .
FEATURES             Location/Qualifiers
     misc_feature    808..927
                     /label="Term_rpoC"
                     /ApEinfo_revcolor="#ff9ccd"
                     /ApEinfo_fwdcolor="#ff9ccd"
     misc_feature    928..1232
                     /label="Term_bla"
                     /ApEinfo_revcolor="#b7e6d7"
                     /ApEinfo_fwdcolor="#b7e6d7"
     primer          1152..1171
                     /label="CM60 T7 dasherGFP sequencing primer"
                     /note="sequence: ATTATACATGTCAACGATAA"
                     /ApEinfo_revcolor="#85dae9"
                     /ApEinfo_fwdcolor="#85dae9"
     misc_feature    1254..1272
                     /label="T7 promoter"
                     /ApEinfo_revcolor="#ffef86"
                     /ApEinfo_fwdcolor="#ffef86"
     misc_feature    1254..1295
                     /label="P_T7_Inducible"
                     /ApEinfo_revcolor="#75c6a9"
                     /ApEinfo_fwdcolor="#75c6a9"
     misc_feature    1273..1305
                     /label="Jia et al. LacO sites"
                     /ApEinfo_revcolor="#b7e6d7"
                     /ApEinfo_fwdcolor="#b7e6d7"
     primer          complement(1285..1323)
                     /label="CM57 dasherGFP T7 RNAT3-1 upstream (RV)"
                     /note="sequence: TTTTAAAAAGTTCTAGTATCTAGAGGGGAATTGTTATCC"
                     /ApEinfo_revcolor="#faac61"
                     /ApEinfo_fwdcolor="#faac61"
     misc_feature    1306..1347
                     /label="RNAT3-1"
                     /ApEinfo_revcolor="#ff9ccd"
                     /ApEinfo_fwdcolor="#ff9ccd"
     primer          1324..1380
                     /label="CM65 aHL universal RNAT integration FW"
                     /note="sequence: AAAAAAAGTACTAAGGAGTACTAGATGGCAGATTCTGATATTAATATTAAAACCGGT"
                     /ApEinfo_revcolor="#ff9ccd"
                     /ApEinfo_fwdcolor="#ff9ccd"
     misc_feature    1348..2229
                     /label="alpha-HL"
                     /ApEinfo_revcolor="#ffef86"
                     /ApEinfo_fwdcolor="#ffef86"
     CDS             1348..2229
                     /label="Translation 1348-2229"
                     /translation="MADSDINIKTGTTDIGSNTTVKTGDLVTYDKENGMHKKVFYSFIDDKNHNKKLLVIRTKGTIAGQYRVYSEEGANKSGLAWPSAFKVQLQLPDNEVAQISDYYPRNSIDTKEYMSTLTYGFNGNVTGDDTGKIGGLIGANVSIGHTLKYVQPDFKTILESPTDKKVGWKVIFNNMVNQNWGPYDRDSWNPVYGNQLFMKTRNGSMKAADNFLDPNKASSLLSSGFSPDFATVITMDRKASKQQTNIDVIYERVRDDYQLHWTSTNWKGTNTKDKWTDRSSERYKIDWEKEEMTN"
     CDS             2230..2283
                     /label="Translation 2230-2283"
                     /translation="RGSGSSGGSSHHHHHH**"
     misc_feature    2260..2277
                     /label="6x HisTag"
                     /ApEinfo_revcolor="#b7e6d7"
                     /ApEinfo_fwdcolor="#b7e6d7"
     misc_feature    2299..2346
                     /label="Term_T7"
                     /ApEinfo_revcolor="#84b0dc"
                     /ApEinfo_fwdcolor="#84b0dc"
     misc_feature    2619..2736
                     /label="P_Amp"
                     /ApEinfo_revcolor="#b1ff67"
                     /ApEinfo_fwdcolor="#b1ff67"
     CDS             2747..3607
                     /label="M_Ampicillin-r_*"
                     /ApEinfo_revcolor="#c6c9d1"
                     /ApEinfo_fwdcolor="#c6c9d1"
     misc_feature    3608..3689
                     /label="P_lacI"
                     /ApEinfo_revcolor="#84b0dc"
                     /ApEinfo_fwdcolor="#84b0dc"
     CDS             3690..4772
                     /label="M_lacI_*"
                     /ApEinfo_revcolor="#9eafd2"
                     /ApEinfo_fwdcolor="#9eafd2"
     misc_feature    4832..563
                     /label="Ori_pUC"
                     /ApEinfo_revcolor="#84b0dc"
                     /ApEinfo_fwdcolor="#84b0dc"
ORIGIN
        1 AGAGCTACCA ACTCTTTTTC CGAAGGTAAC TGGCTTCAGC AGAGCGCAGA TACCAAATAC
       61 TGTTCTTCTA GTGTAGCCGT AGTTAGCCCA CCACTTCAAG AACTCTGTAG CACCGCCTAC
      121 ATACCTCGCT CTGCTAATCC TGTTACCAGT GGCTGCTGCC AGTGGCGATA AGTCGTGTCT
      181 TACCGGGTTG GACTCAAGAC GATAGTTACC GGATAAGGCG CAGCGGTCGG GCTGAACGGG
      241 GGGTTCGTGC ACACAGCCCA GCTTGGAGCG AACGACCTAC ACCGAACTGA GATACCTACA
      301 GCGTGAGCTA TGAGAAAGCG CCACGCTTCC CGAAGGGAGA AAGGCGGACA GGTATCCGGT
      361 AAGCGGCAGG GTCGGAACAG GAGAGCGCAC GAGGGAGCTT CCAGGGGGAA ACGCCTGGTA
      421 TCTTTATAGT CCTGTCGGGT TTCGCCACCT CTGACTTGAG CGTCGATTTT TGTGATGCTC
      481 GTCAGGGGGG CGGAGCCTAT GGAAAAACGC CAGCAACGCG GCCTTTTTAC GGTTCCTGGC
      541 CTTTTGCTGG CCTTTTGCTC ACATGTTCTT TCCTGCGTTA TCCCCTGATT CTGTGGATAA
      601 CCGTATTACC GCCTTTGAGT GAGCTGATAC CGCTCGCCGC AGCCGAACGA CCGAGCGCAG
      661 CGAGTCAGTG AGCGAGGAAG CGGAAGGCGA GAGTAGGGAA CTGCCAGGCA TCAAACTAAG
      721 CAGAAGGCCC CTGACGGATG GCCTTTTTGC GTTTCTACAA ACTCTTTCTG TGTTGTAAAA
      781 CGACGGCCAG TCTTAAGCTC GGGCCCCCTG GGCGGTTCTG ATAACGAGTA ATCGTTAATC
      841 CGCAAATAAC GTAAAAACCC GCTTCGGCGG GTTTTTTTAT GGGGGGAGTT TAGGGAAAGA
      901 GCATTTGTCA GAATATTTAA GGGCGCCTGT CACTTTGCTT GATATATGAG AATTATTTAA
      961 CCTTATAAAT GAGAAAAAAG CAACGCACTT TAAATAAGAT ACGTTGCTTT TTCGATTGAT
     1021 GAACACCTAT AATTAAACTA TTCATCTATT ATTTATGATT TTTTGTATAT ACAATATTTC
     1081 TAGTTTGTTA AAGAGAATTA AGAAAATAAA TCTCGAAAAT AATAAAGGGA AAATCAGTTT
     1141 TTGATATCAA AATTATACAT GTCAACGATA ATACAAAATA TAATACAAAC TATAAGATGT
     1201 TATCAGTATT TATTATCATT TAGAATAAAT TTTGTGTCGC CCTTCCGCGA AATTAATACG
     1261 ACTCACTATA GGGGAATTGT GAGCGGATAA CAATTCCCCT CTAGATACTA GAACTTTTTA
     1321 AAAAAAAAAA GTACTAAGGA GTACTAGATG GCAGATTCTG ATATTAATAT TAAAACCGGT
     1381 ACTACAGATA TTGGAAGCAA TACTACAGTA AAAACAGGTG ATTTAGTCAC TTATGATAAA
     1441 GAAAATGGCA TGCACAAAAA AGTATTTTAT AGTTTTATCG ATGATAAAAA TCACAATAAA
     1501 AAACTGCTAG TTATTAGAAC AAAAGGTACC ATTGCTGGTC AATATAGAGT TTATAGCGAA
     1561 GAAGGTGCTA ACAAAAGTGG TTTAGCCTGG CCTTCAGCCT TTAAGGTACA GTTGCAACTA
     1621 CCTGATAATG AAGTAGCTCA AATATCTGAT TACTATCCAA GAAATTCGAT TGATACAAAA
     1681 GAGTATATGA GTACTTTAAC TTATGGATTC AACGGTAATG TTACTGGTGA TGATACAGGA
     1741 AAAATTGGCG GCCTTATTGG TGCAAATGTT TCGATTGGTC ATACACTGAA ATATGTTCAA
     1801 CCTGATTTCA AAACAATTTT AGAGAGCCCA ACTGATAAAA AAGTAGGCTG GAAAGTGATA
     1861 TTTAACAATA TGGTGAATCA AAATTGGGGA CCATACGATC GAGATTCTTG GAACCCGGTA
     1921 TATGGCAATC AACTTTTCAT GAAAACTAGA AATGGTTCTA TGAAAGCAGC AGATAACTTC
     1981 CTTGATCCTA ACAAAGCAAG TTCTCTATTA TCTTCAGGGT TTTCACCAGA CTTCGCTACA
     2041 GTTATTACTA TGGATAGAAA AGCATCCAAA CAACAAACAA ATATAGATGT AATATACGAA
     2101 CGAGTTCGTG ATGATTACCA ATTGCATTGG ACTTCAACAA ATTGGAAAGG TACCAATACT
     2161 AAAGATAAAT GGACAGATCG TTCTTCAGAA AGATATAAAA TCGATTGGGA AAAAGAAGAA
     2221 ATGACAAATC GTGGTTCGGG CTCATCTGGT GGCTCGAGTC ACCATCATCA TCACCACTAA
     2281 TGAAGCTTGG ATCCttaaCT AGCATAACCC CTTGGGGCCT CTAAACGGGT CTTGAGGGGT
     2341 TTTTTGCCCC TGAGACGCGT CAATCGAGTT CGTACCTAAG GGCGACACCC CCTAATTAGC
     2401 CCGGGCGAAA GGCCCAGTCT TTCGACTGAG CCTTTCGTTT TATTTGATGC CTGGCAGTTC
     2461 CCTACTCTCG CATGGGGAGT CCCCACACTA CCATCGGCGC TACGGCGTTT CACTTCTGAG
     2521 TTCGGCATGG GGTCAGGTGG GACCACCGCG CTACTGCCGC CAGGCAAACA AGGGGTGTTA
     2581 TGAGCCATAT TCAGGTATAA ATGGGCTCGC GATAATGTTC AGAATTGGTT AATTGGTTGT
     2641 AACACTGACC CCTATTTGTT TATTTTTCTA AATACATTCA AATATGTATC CGCTCATGAG
     2701 ACAATAACCC TGATAAATGC TTCAATAATA TTGAAAAAGG AAGAATATGA GTATTCAACA
     2761 TTTCCGTGTC GCCCTTATTC CCTTTTTTGC GGCATTTTGC CTTCCTGTTT TTGCTCACCC
     2821 AGAAACGCTG GTGAAAGTAA AAGATGCTGA AGATCAGTTG GGTGCACGAG TGGGTTACAT
     2881 CGAACTGGAT CTCAACAGCG GTAAGATCCT TGAGAGTTTT CGCCCCGAAG AACGTTTTCC
     2941 AATGATGAGC ACTTTTAAAG TTCTGCTATG TGGCGCGGTA TTATCCCGTA TTGACGCCGG
     3001 GCAAGAGCAA CTCGGTCGCC GCATACACTA TTCTCAGAAT GACTTGGTTG AGTACTCACC
     3061 AGTCACAGAA AAGCATCTTA CGGATGGCAT GACAGTAAGA GAATTATGCA GTGCTGCCAT
     3121 AACCATGAGT GATAACACTG CGGCCAACTT ACTTCTGACA ACGATCGGAG GACCGAAGGA
     3181 GCTAACCGCT TTTTTGCACA ACATGGGGGA TCATGTAACT CGCCTTGATC GTTGGGAACC
     3241 GGAGCTGAAT GAAGCCATAC CAAACGACGA GCGTGACACC ACGATGCCTG TAGCGATGGC
     3301 AACAACGTTG CGCAAACTAT TAACTGGCGA ACTACTTACT CTAGCTTCCC GGCAACAATT
     3361 AATAGACTGG ATGGAGGCGG ATAAAGTTGC AGGACCACTT CTGCGCTCGG CCCTTCCGGC
     3421 TGGCTGGTTT ATTGCTGATA AATCCGGAGC CGGTGAGCGT GGTTCTCGCG GTATCATCGC
     3481 AGCGCTGGGG CCAGATGGTA AGCCCTCCCG TATCGTAGTT ATCTACACGA CGGGGAGTCA
     3541 GGCAACTATG GATGAACGAA ATAGACAGAT CGCTGAGATA GGTGCCTCAC TGATTAAGCA
     3601 TTGGTAAGCG GCGCGCCATC GAATGGCGCA AAACCTTTCG CGGTATGGCA TGATAGCGCC
     3661 CGGAAGAGAG TCAATTCAGG GTGGTGAATA TGAAACCAGT AACGTTATAC GATGTCGCAG
     3721 AGTATGCCGG TGTCTCTTAT CAGACCGTTT CCCGCGTGGT GAACCAGGCC AGCCACGTTT
     3781 CTGCGAAAAC GCGGGAAAAA GTGGAAGCGG CGATGGCGGA GCTGAATTAC ATTCCCAACC
     3841 GCGTGGCACA ACAACTGGCG GGCAAACAGT CGTTGCTGAT TGGCGTTGCC ACCTCCAGTC
     3901 TGGCCCTGCA CGCGCCGTCG CAAATTGTCG CGGCGATTAA ATCTCGCGCC GATCAACTGG
     3961 GTGCCAGCGT GGTGGTGTCG ATGGTAGAAC GAAGCGGCGT CGAAGCCTGT AAAGCGGCGG
     4021 TGCACAATCT TCTCGCGCAA CGCGTCAGTG GGCTGATCAT TAACTATCCG CTGGATGACC
     4081 AGGATGCCAT TGCTGTGGAA GCTGCCTGCA CTAATGTTCC GGCGTTATTT CTTGATGTCT
     4141 CTGACCAGAC ACCCATCAAC AGTATTATTT TCTCCCATGA GGACGGTACG CGACTGGGCG
     4201 TGGAGCATCT GGTCGCATTG GGTCACCAGC AAATCGCGCT GTTAGCGGGC CCATTAAGTT
     4261 CTGTCTCGGC GCGTCTGCGT CTGGCTGGCT GGCATAAATA TCTCACTCGC AATCAAATTC
     4321 AGCCGATAGC GGAACGGGAA GGCGACTGGA GTGCCATGTC CGGTTTTCAA CAAACCATGC
     4381 AAATGCTGAA TGAGGGCATC GTTCCCACTG CGATGCTGGT TGCCAACGAT CAGATGGCGC
     4441 TGGGCGCAAT GCGCGCCATT ACCGAGTCCG GGCTGCGCGT TGGTGCGGAT ATCTCGGTAG
     4501 TGGGATACGA CGATACCGAA GATAGCTCAT GTTATATCCC GCCGTTAACC ACCATCAAAC
     4561 AGGATTTTCG CCTGCTGGGG CAAACCAGCG TGGACCGCTT GCTGCAACTC TCTCAGGGCC
     4621 AGGCGGTGAA GGGCAATCAG CTGTTGCCAG TCTCACTGGT GAAAAGAAAA ACCACCCTGG
     4681 CGCCCAATAC GCAAACCGCC TCTCCCCGCG CGTTGGCCGA TTCATTAATG CAGCTGGCAC
     4741 GACAGGTTTC CCGACTGGAA AGCGGGCAGT GACTCATGAC CAAAATCCCT TAACGTGAGT
     4801 TACGCGCGCG TCGTTCCACT GAGCGTCAGA CCCCGTAGAA AAGATCAAAG GATCTTCTTG
     4861 AGATCCTTTT TTTCTGCGCG TAATCTGCTG CTTGCAAACA AAAAAACCAC CGCTACCAGC
     4921 GGTGGTTTGT TTGCCGGATC A
//
