# Supplementary material for: Genetically programmed synthetic cells for thermo-responsive protein synthesis and cargo release
Source: Nat Chem Biol. 2024 Jul 5;20(10):1380–6. doi: 10.1038/s41589-024-01673-7 (PMC11427347; doi:10.1038/s41589-024-01673-7)
Supplement: Supplementary file 4 — Plasmid maps for all the constructs used in this study. [file 41589_2024_1673_MOESM4_ESM.zip › Plasmid Sequence Files/pRNAT3-2_T7-DasherGFP.gb]

LOCUS       T7_RNAT3-2_--_pDasherGF 4711 bp ds-DNA     circular     18-MAY-2023
DEFINITION  .
ACCESSION   ATUM Id: 476750
SOURCE      Synthetic
FEATURES             Location/Qualifiers
     misc_feature    321..993
                     /label="Ori_pUC"
                     /ApEinfo_revcolor="#84b0dc"
                     /ApEinfo_fwdcolor="#84b0dc"
     misc_feature    1238..1357
                     /label="Term_rpoC"
                     /ApEinfo_revcolor="#ff9ccd"
                     /ApEinfo_fwdcolor="#ff9ccd"
     misc_feature    1358..1662
                     /label="Term_bla"
                     /ApEinfo_revcolor="#b7e6d7"
                     /ApEinfo_fwdcolor="#b7e6d7"
     misc_feature    1684..1702
                     /label="T7 promoter"
                     /ApEinfo_revcolor="#ffef86"
                     /ApEinfo_fwdcolor="#ffef86"
     misc_feature    1684..1725
                     /label="P_T7_Inducible"
                     /ApEinfo_revcolor="#75c6a9"
                     /ApEinfo_fwdcolor="#75c6a9"
     misc_feature    1703..1735
                     /label="Jia et al. LacO sites"
                     /ApEinfo_revcolor="#b7e6d7"
                     /ApEinfo_fwdcolor="#b7e6d7"
     primer          complement(1715..1735)
                     /label="CM59 dasherGFP T7 RNAT3-3 upstream (RV)"
                     /note="sequence: TTTTAAAGAGTTCTAGTATCTAGAGGGGAATTGTTATCC"
                     /ApEinfo_revcolor="#f8d3a9"
                     /ApEinfo_fwdcolor="#f8d3a9"
     primer          complement(1715..1735)
                     /label="CM57 dasherGFP T7 RNAT3-1 upstream (RV)"
                     /note="sequence: TTTTAAAAAGTTCTAGTATCTAGAGGGGAATTGTTATCC"
                     /ApEinfo_revcolor="#faac61"
                     /ApEinfo_fwdcolor="#faac61"
     primer          complement(1715..1735)
                     /label="CM56 dasherGFP T7 RNAT3 upstream (RV)"
                     /note="sequence: TTTTAAAGAGCTCTAGTATCTAGAGGGGAATTGTTATCC"
                     /ApEinfo_revcolor="#f58a5e"
                     /ApEinfo_fwdcolor="#f58a5e"
     primer          complement(1715..1753)
                     /label="CM58 dasherGFP T7 RNAT3-2 upstream (RV)"
                     /note="sequence: TTTTAAAAAGCTCTAGTATCTAGAGGGGAATTGTTATCC"
                     /ApEinfo_revcolor="#ffef86"
                     /ApEinfo_fwdcolor="#ffef86"
     misc_feature    1736..1777
                     /label="RNAT3-2"
                     /ApEinfo_revcolor="#faac61"
                     /ApEinfo_fwdcolor="#faac61"
     primer          1754..1796
                     /label="CM55 dasherGFP T7 universal RNAT downstream (FW)"
                     /note="sequence: AAAAAAAGTACTAAGGAGTACTAGATGACGGCATTGACGGAAG"
                     /ApEinfo_revcolor="#f58a5e"
                     /ApEinfo_fwdcolor="#f58a5e"
     misc_feature    1778..2485
                     /label="DasherGFP-Ec"
                     /ApEinfo_revcolor="#c7b0e3"
                     /ApEinfo_fwdcolor="#c7b0e3"
     CDS             1778..2488
                     /label="M_DasherGFP_*"
                     /ApEinfo_revcolor="#85dae9"
                     /ApEinfo_fwdcolor="#85dae9"
     primer          complement(2478..2497)
                     /label="CM31 dasher GFP RV - added AscI site"
                     /note="sequence: ctaGGCGCGCCtcaGGGCTCGAGTCACTGATACG"
                     /ApEinfo_revcolor="#ff9ccd"
                     /ApEinfo_fwdcolor="#ff9ccd"
     primer          complement(2478..2497)
                     /label="CM31 dasherGFP (RV) with AsiSI"
                     /note="sequence: gtaGCGATCGCctaGGGCTCGAGTCACTGATACG"
                     /ApEinfo_revcolor="#85dae9"
                     /ApEinfo_fwdcolor="#85dae9"
     misc_feature    2499..2546
                     /label="Term_T7"
                     /ApEinfo_revcolor="#84b0dc"
                     /ApEinfo_fwdcolor="#84b0dc"
     misc_feature    2819..2936
                     /label="P_Amp"
                     /ApEinfo_revcolor="#b1ff67"
                     /ApEinfo_fwdcolor="#b1ff67"
     CDS             2947..3807
                     /label="M_Ampicillin-r_*"
                     /ApEinfo_revcolor="#c6c9d1"
                     /ApEinfo_fwdcolor="#c6c9d1"
     misc_feature    3808..3889
                     /label="P_lacI"
                     /ApEinfo_revcolor="#84b0dc"
                     /ApEinfo_fwdcolor="#84b0dc"
     CDS             3890..261
                     /label="M_lacI_*"
                     /ApEinfo_revcolor="#9eafd2"
                     /ApEinfo_fwdcolor="#9eafd2"
ORIGIN
        1 GATACCGAAG ATAGCTCATG TTATATCCCG CCGTTAACCA CCATCAAACA GGATTTTCGC
       61 CTGCTGGGGC AAACCAGCGT GGACCGCTTG CTGCAACTCT CTCAGGGCCA GGCGGTGAAG
      121 GGCAATCAGC TGTTGCCAGT CTCACTGGTG AAAAGAAAAA CCACCCTGGC GCCCAATACG
      181 CAAACCGCCT CTCCCCGCGC GTTGGCCGAT TCATTAATGC AGCTGGCACG ACAGGTTTCC
      241 CGACTGGAAA GCGGGCAGTG ACTCATGACC AAAATCCCTT AACGTGAGTT ACGCGCGCGT
      301 CGTTCCACTG AGCGTCAGAC CCCGTAGAAA AGATCAAAGG ATCTTCTTGA GATCCTTTTT
      361 TTCTGCGCGT AATCTGCTGC TTGCAAACAA AAAAACCACC GCTACCAGCG GTGGTTTGTT
      421 TGCCGGATCA AGAGCTACCA ACTCTTTTTC CGAAGGTAAC TGGCTTCAGC AGAGCGCAGA
      481 TACCAAATAC TGTTCTTCTA GTGTAGCCGT AGTTAGCCCA CCACTTCAAG AACTCTGTAG
      541 CACCGCCTAC ATACCTCGCT CTGCTAATCC TGTTACCAGT GGCTGCTGCC AGTGGCGATA
      601 AGTCGTGTCT TACCGGGTTG GACTCAAGAC GATAGTTACC GGATAAGGCG CAGCGGTCGG
      661 GCTGAACGGG GGGTTCGTGC ACACAGCCCA GCTTGGAGCG AACGACCTAC ACCGAACTGA
      721 GATACCTACA GCGTGAGCTA TGAGAAAGCG CCACGCTTCC CGAAGGGAGA AAGGCGGACA
      781 GGTATCCGGT AAGCGGCAGG GTCGGAACAG GAGAGCGCAC GAGGGAGCTT CCAGGGGGAA
      841 ACGCCTGGTA TCTTTATAGT CCTGTCGGGT TTCGCCACCT CTGACTTGAG CGTCGATTTT
      901 TGTGATGCTC GTCAGGGGGG CGGAGCCTAT GGAAAAACGC CAGCAACGCG GCCTTTTTAC
      961 GGTTCCTGGC CTTTTGCTGG CCTTTTGCTC ACATGTTCTT TCCTGCGTTA TCCCCTGATT
     1021 CTGTGGATAA CCGTATTACC GCCTTTGAGT GAGCTGATAC CGCTCGCCGC AGCCGAACGA
     1081 CCGAGCGCAG CGAGTCAGTG AGCGAGGAAG CGGAAGGCGA GAGTAGGGAA CTGCCAGGCA
     1141 TCAAACTAAG CAGAAGGCCC CTGACGGATG GCCTTTTTGC GTTTCTACAA ACTCTTTCTG
     1201 TGTTGTAAAA CGACGGCCAG TCTTAAGCTC GGGCCCCCTG GGCGGTTCTG ATAACGAGTA
     1261 ATCGTTAATC CGCAAATAAC GTAAAAACCC GCTTCGGCGG GTTTTTTTAT GGGGGGAGTT
     1321 TAGGGAAAGA GCATTTGTCA GAATATTTAA GGGCGCCTGT CACTTTGCTT GATATATGAG
     1381 AATTATTTAA CCTTATAAAT GAGAAAAAAG CAACGCACTT TAAATAAGAT ACGTTGCTTT
     1441 TTCGATTGAT GAACACCTAT AATTAAACTA TTCATCTATT ATTTATGATT TTTTGTATAT
     1501 ACAATATTTC TAGTTTGTTA AAGAGAATTA AGAAAATAAA TCTCGAAAAT AATAAAGGGA
     1561 AAATCAGTTT TTGATATCAA AATTATACAT GTCAACGATA ATACAAAATA TAATACAAAC
     1621 TATAAGATGT TATCAGTATT TATTATCATT TAGAATAAAT TTTGTGTCGC CCTTCCGCGA
     1681 AATTAATACG ACTCACTATA GGGGAATTGT GAGCGGATAA CAATTCCCCT CTAGATACTA
     1741 GAGCTTTTTA AAAAAAAAAA GTACTAAGGA GTACTAGATG ACGGCATTGA CGGAAGGTGC
     1801 AAAACTGTTT GAGAAAGAGA TCCCGTATAT CACCGAACTG GAAGGCGACG TCGAAGGTAT
     1861 GAAATTTATC ATTAAAGGCG AGGGTACCGG TGACGCGACC ACGGGTACCA TTAAAGCGAA
     1921 ATACATCTGC ACTACGGGCG ACCTGCCGGT CCCGTGGGCA ACCCTGGTGA GCACCCTGAG
     1981 CTACGGTGTT CAGTGTTTCG CCAAGTACCC GAGCCACATC AAGGATTTCT TTAAGAGCGC
     2041 CATGCCGGAA GGTTATACCC AAGAGCGTAC CATCAGCTTC GAAGGCGACG GCGTGTACAA
     2101 GACGCGTGCT ATGGTTACCT ACGAACGCGG TTCTATCTAC AATCGTGTCA CGCTGACTGG
     2161 TGAGAACTTT AAGAAAGACG GTCACATTCT GCGTAAGAAC GTTGCATTCC AATGCCCGCC
     2221 AAGCATTCTG TATATTCTGC CTGACACCGT TAACAATGGC ATCCGCGTTG AGTTCAACCA
     2281 GGCGTACGAT ATTGAAGGTG TGACCGAAAA ACTGGTTACC AAATGCAGCC AAATGAATCG
     2341 TCCGTTGGCG GGCTCCGCGG CAGTGCATAT CCCGCGTTAT CATCACATTA CCTACCACAC
     2401 CAAACTGAGC AAAGACCGCG ACGAGCGCCG TGATCACATG TGTCTGGTAG AGGTCGTGAA
     2461 AGCGGTTGAT CTGGACACGT ATCAGTGACT CGAGCCCCCT AGCATAACCC CTTGGGGCCT
     2521 CTAAACGGGT CTTGAGGGGT TTTTTGCCCC TGAGACGCGT CAATCGAGTT CGTACCTAAG
     2581 GGCGACACCC CCTAATTAGC CCGGGCGAAA GGCCCAGTCT TTCGACTGAG CCTTTCGTTT
     2641 TATTTGATGC CTGGCAGTTC CCTACTCTCG CATGGGGAGT CCCCACACTA CCATCGGCGC
     2701 TACGGCGTTT CACTTCTGAG TTCGGCATGG GGTCAGGTGG GACCACCGCG CTACTGCCGC
     2761 CAGGCAAACA AGGGGTGTTA TGAGCCATAT TCAGGTATAA ATGGGCTCGC GATAATGTTC
     2821 AGAATTGGTT AATTGGTTGT AACACTGACC CCTATTTGTT TATTTTTCTA AATACATTCA
     2881 AATATGTATC CGCTCATGAG ACAATAACCC TGATAAATGC TTCAATAATA TTGAAAAAGG
     2941 AAGAATATGA GTATTCAACA TTTCCGTGTC GCCCTTATTC CCTTTTTTGC GGCATTTTGC
     3001 CTTCCTGTTT TTGCTCACCC AGAAACGCTG GTGAAAGTAA AAGATGCTGA AGATCAGTTG
     3061 GGTGCACGAG TGGGTTACAT CGAACTGGAT CTCAACAGCG GTAAGATCCT TGAGAGTTTT
     3121 CGCCCCGAAG AACGTTTTCC AATGATGAGC ACTTTTAAAG TTCTGCTATG TGGCGCGGTA
     3181 TTATCCCGTA TTGACGCCGG GCAAGAGCAA CTCGGTCGCC GCATACACTA TTCTCAGAAT
     3241 GACTTGGTTG AGTACTCACC AGTCACAGAA AAGCATCTTA CGGATGGCAT GACAGTAAGA
     3301 GAATTATGCA GTGCTGCCAT AACCATGAGT GATAACACTG CGGCCAACTT ACTTCTGACA
     3361 ACGATCGGAG GACCGAAGGA GCTAACCGCT TTTTTGCACA ACATGGGGGA TCATGTAACT
     3421 CGCCTTGATC GTTGGGAACC GGAGCTGAAT GAAGCCATAC CAAACGACGA GCGTGACACC
     3481 ACGATGCCTG TAGCGATGGC AACAACGTTG CGCAAACTAT TAACTGGCGA ACTACTTACT
     3541 CTAGCTTCCC GGCAACAATT AATAGACTGG ATGGAGGCGG ATAAAGTTGC AGGACCACTT
     3601 CTGCGCTCGG CCCTTCCGGC TGGCTGGTTT ATTGCTGATA AATCCGGAGC CGGTGAGCGT
     3661 GGTTCTCGCG GTATCATCGC AGCGCTGGGG CCAGATGGTA AGCCCTCCCG TATCGTAGTT
     3721 ATCTACACGA CGGGGAGTCA GGCAACTATG GATGAACGAA ATAGACAGAT CGCTGAGATA
     3781 GGTGCCTCAC TGATTAAGCA TTGGTAAGCG GCGCGCCATC GAATGGCGCA AAACCTTTCG
     3841 CGGTATGGCA TGATAGCGCC CGGAAGAGAG TCAATTCAGG GTGGTGAATA TGAAACCAGT
     3901 AACGTTATAC GATGTCGCAG AGTATGCCGG TGTCTCTTAT CAGACCGTTT CCCGCGTGGT
     3961 GAACCAGGCC AGCCACGTTT CTGCGAAAAC GCGGGAAAAA GTGGAAGCGG CGATGGCGGA
     4021 GCTGAATTAC ATTCCCAACC GCGTGGCACA ACAACTGGCG GGCAAACAGT CGTTGCTGAT
     4081 TGGCGTTGCC ACCTCCAGTC TGGCCCTGCA CGCGCCGTCG CAAATTGTCG CGGCGATTAA
     4141 ATCTCGCGCC GATCAACTGG GTGCCAGCGT GGTGGTGTCG ATGGTAGAAC GAAGCGGCGT
     4201 CGAAGCCTGT AAAGCGGCGG TGCACAATCT TCTCGCGCAA CGCGTCAGTG GGCTGATCAT
     4261 TAACTATCCG CTGGATGACC AGGATGCCAT TGCTGTGGAA GCTGCCTGCA CTAATGTTCC
     4321 GGCGTTATTT CTTGATGTCT CTGACCAGAC ACCCATCAAC AGTATTATTT TCTCCCATGA
     4381 GGACGGTACG CGACTGGGCG TGGAGCATCT GGTCGCATTG GGTCACCAGC AAATCGCGCT
     4441 GTTAGCGGGC CCATTAAGTT CTGTCTCGGC GCGTCTGCGT CTGGCTGGCT GGCATAAATA
     4501 TCTCACTCGC AATCAAATTC AGCCGATAGC GGAACGGGAA GGCGACTGGA GTGCCATGTC
     4561 CGGTTTTCAA CAAACCATGC AAATGCTGAA TGAGGGCATC GTTCCCACTG CGATGCTGGT
     4621 TGCCAACGAT CAGATGGCGC TGGGCGCAAT GCGCGCCATT ACCGAGTCCG GGCTGCGCGT
     4681 TGGTGCGGAT ATCTCGGTAG TGGGATACGA C
//
