# Supplementary material for: Genetically programmed synthetic cells for thermo-responsive protein synthesis and cargo release
Source: Nat Chem Biol. 2024 Jul 5;20(10):1380–6. doi: 10.1038/s41589-024-01673-7 (PMC11427347; doi:10.1038/s41589-024-01673-7)
Supplement: Supplementary file 4 — Plasmid maps for all the constructs used in this study. [file 41589_2024_1673_MOESM4_ESM.zip › Plasmid Sequence Files/pDasherGFP.gb]

LOCUS       pDasherGFP              4700 bp ds-DNA     circular     25-OCT-2023
DEFINITION  .
ACCESSION   ATUM Id: 476750
SOURCE      Synthetic
COMMENT     Imported using the Genbank importer. File name: DasherGFP.gb
            [pJ414:111370] VNTNAME CM31 (universal RV) options: with AscI:
            ctaGGCGCGCCtcaGGGCTCGAGTCACTGATACG hairpin Tm of 54C so that is
            quite high highest delta of -25.98 and 3x around -9 so there is a
            very high chance of self-dimer with AsiSI:
            gtaGCGATCGCctaGGGCTCGAGTCACTGATACG hairpin Tm of 40C -more
            reasonablle highest delta of -18, -10 and -9 Decided to go with
            CM31 with the AseSI cut site.  Final primer pairs CM31 alternative
            and CM32 to make the dasherGFP insert for constitutive expression
            (containing SpeI and RBS). Tm: 63C from NEB CM32: highest delta of
            -10.75 for forming self dimers CM31 alternative and CM33 to make
            dasherGFP insert for RNAT3-2 expression  Tm: 63C from NEB CM33:
            highest delta of -14.14 for forming self dimers, so quite high...
            not ideal
FEATURES             Location/Qualifiers
     misc_feature    1..673
                     /label="Ori_pUC"
                     /ApEinfo_revcolor="#84b0dc"
                     /ApEinfo_fwdcolor="#84b0dc"
     misc_feature    918..1037
                     /label="Term_rpoC"
                     /ApEinfo_revcolor="#ff9ccd"
                     /ApEinfo_fwdcolor="#ff9ccd"
     misc_feature    1038..1342
                     /label="Term_bla"
                     /ApEinfo_revcolor="#b7e6d7"
                     /ApEinfo_fwdcolor="#b7e6d7"
     misc_feature    1364..1405
                     /label="P_T7_Inducible"
                     /ApEinfo_revcolor="#75c6a9"
                     /ApEinfo_fwdcolor="#75c6a9"
     misc_feature    1383..1415
                     /label="LacO sites"
                     /ApEinfo_revcolor="#b7e6d7"
                     /ApEinfo_fwdcolor="#b7e6d7"
     gene            1436..2163
                     /label="DasherGFP"
                     /ApEinfo_revcolor="#b1ff67"
                     /ApEinfo_fwdcolor="#b1ff67"
     misc_feature    1447..2154
                     /label="DasherGFP-Ec"
                     /ApEinfo_revcolor="#c7b0e3"
                     /ApEinfo_fwdcolor="#c7b0e3"
     misc_feature    2168..2215
                     /label="Term_T7"
                     /ApEinfo_revcolor="#84b0dc"
                     /ApEinfo_fwdcolor="#84b0dc"
     misc_feature    2488..2605
                     /label="P_Amp"
                     /ApEinfo_revcolor="#b1ff67"
                     /ApEinfo_fwdcolor="#b1ff67"
     CDS             2616..3476
                     /label="M_Ampicillin-r_*"
                     /ApEinfo_revcolor="#c6c9d1"
                     /ApEinfo_fwdcolor="#c6c9d1"
     misc_feature    3477..3558
                     /label="P_lacI"
                     /ApEinfo_revcolor="#84b0dc"
                     /ApEinfo_fwdcolor="#84b0dc"
     CDS             3559..4641
                     /label="M_lacI_*"
                     /ApEinfo_revcolor="#9eafd2"
                     /ApEinfo_fwdcolor="#9eafd2"
ORIGIN
        1 CCCGTAGAAA AGATCAAAGG ATCTTCTTGA GATCCTTTTT TTCTGCGCGT AATCTGCTGC
       61 TTGCAAACAA AAAAACCACC GCTACCAGCG GTGGTTTGTT TGCCGGATCA AGAGCTACCA
      121 ACTCTTTTTC CGAAGGTAAC TGGCTTCAGC AGAGCGCAGA TACCAAATAC TGTTCTTCTA
      181 GTGTAGCCGT AGTTAGCCCA CCACTTCAAG AACTCTGTAG CACCGCCTAC ATACCTCGCT
      241 CTGCTAATCC TGTTACCAGT GGCTGCTGCC AGTGGCGATA AGTCGTGTCT TACCGGGTTG
      301 GACTCAAGAC GATAGTTACC GGATAAGGCG CAGCGGTCGG GCTGAACGGG GGGTTCGTGC
      361 ACACAGCCCA GCTTGGAGCG AACGACCTAC ACCGAACTGA GATACCTACA GCGTGAGCTA
      421 TGAGAAAGCG CCACGCTTCC CGAAGGGAGA AAGGCGGACA GGTATCCGGT AAGCGGCAGG
      481 GTCGGAACAG GAGAGCGCAC GAGGGAGCTT CCAGGGGGAA ACGCCTGGTA TCTTTATAGT
      541 CCTGTCGGGT TTCGCCACCT CTGACTTGAG CGTCGATTTT TGTGATGCTC GTCAGGGGGG
      601 CGGAGCCTAT GGAAAAACGC CAGCAACGCG GCCTTTTTAC GGTTCCTGGC CTTTTGCTGG
      661 CCTTTTGCTC ACATGTTCTT TCCTGCGTTA TCCCCTGATT CTGTGGATAA CCGTATTACC
      721 GCCTTTGAGT GAGCTGATAC CGCTCGCCGC AGCCGAACGA CCGAGCGCAG CGAGTCAGTG
      781 AGCGAGGAAG CGGAAGGCGA GAGTAGGGAA CTGCCAGGCA TCAAACTAAG CAGAAGGCCC
      841 CTGACGGATG GCCTTTTTGC GTTTCTACAA ACTCTTTCTG TGTTGTAAAA CGACGGCCAG
      901 TCTTAAGCTC GGGCCCCCTG GGCGGTTCTG ATAACGAGTA ATCGTTAATC CGCAAATAAC
      961 GTAAAAACCC GCTTCGGCGG GTTTTTTTAT GGGGGGAGTT TAGGGAAAGA GCATTTGTCA
     1021 GAATATTTAA GGGCGCCTGT CACTTTGCTT GATATATGAG AATTATTTAA CCTTATAAAT
     1081 GAGAAAAAAG CAACGCACTT TAAATAAGAT ACGTTGCTTT TTCGATTGAT GAACACCTAT
     1141 AATTAAACTA TTCATCTATT ATTTATGATT TTTTGTATAT ACAATATTTC TAGTTTGTTA
     1201 AAGAGAATTA AGAAAATAAA TCTCGAAAAT AATAAAGGGA AAATCAGTTT TTGATATCAA
     1261 AATTATACAT GTCAACGATA ATACAAAATA TAATACAAAC TATAAGATGT TATCAGTATT
     1321 TATTATCATT TAGAATAAAT TTTGTGTCGC CCTTCCGCGA AATTAATACG ACTCACTATA
     1381 GGGGAATTGT GAGCGGATAA CAATTCCCCT CTAGAAATAA TTTTGTTTAA CTTTTAGGAG
     1441 GTAAAAATGA CGGCATTGAC GGAAGGTGCA AAACTGTTTG AGAAAGAGAT CCCGTATATC
     1501 ACCGAACTGG AAGGCGACGT CGAAGGTATG AAATTTATCA TTAAAGGCGA GGGTACCGGT
     1561 GACGCGACCA CGGGTACCAT TAAAGCGAAA TACATCTGCA CTACGGGCGA CCTGCCGGTC
     1621 CCGTGGGCAA CCCTGGTGAG CACCCTGAGC TACGGTGTTC AGTGTTTCGC CAAGTACCCG
     1681 AGCCACATCA AGGATTTCTT TAAGAGCGCC ATGCCGGAAG GTTATACCCA AGAGCGTACC
     1741 ATCAGCTTCG AAGGCGACGG CGTGTACAAG ACGCGTGCTA TGGTTACCTA CGAACGCGGT
     1801 TCTATCTACA ATCGTGTCAC GCTGACTGGT GAGAACTTTA AGAAAGACGG TCACATTCTG
     1861 CGTAAGAACG TTGCATTCCA ATGCCCGCCA AGCATTCTGT ATATTCTGCC TGACACCGTT
     1921 AACAATGGCA TCCGCGTTGA GTTCAACCAG GCGTACGATA TTGAAGGTGT GACCGAAAAA
     1981 CTGGTTACCA AATGCAGCCA AATGAATCGT CCGTTGGCGG GCTCCGCGGC AGTGCATATC
     2041 CCGCGTTATC ATCACATTAC CTACCACACC AAACTGAGCA AAGACCGCGA CGAGCGCCGT
     2101 GATCACATGT GTCTGGTAGA GGTCGTGAAA GCGGTTGATC TGGACACGTA TCAGTGACTC
     2161 GAGCCCCCTA GCATAACCCC TTGGGGCCTC TAAACGGGTC TTGAGGGGTT TTTTGCCCCT
     2221 GAGACGCGTC AATCGAGTTC GTACCTAAGG GCGACACCCC CTAATTAGCC CGGGCGAAAG
     2281 GCCCAGTCTT TCGACTGAGC CTTTCGTTTT ATTTGATGCC TGGCAGTTCC CTACTCTCGC
     2341 ATGGGGAGTC CCCACACTAC CATCGGCGCT ACGGCGTTTC ACTTCTGAGT TCGGCATGGG
     2401 GTCAGGTGGG ACCACCGCGC TACTGCCGCC AGGCAAACAA GGGGTGTTAT GAGCCATATT
     2461 CAGGTATAAA TGGGCTCGCG ATAATGTTCA GAATTGGTTA ATTGGTTGTA ACACTGACCC
     2521 CTATTTGTTT ATTTTTCTAA ATACATTCAA ATATGTATCC GCTCATGAGA CAATAACCCT
     2581 GATAAATGCT TCAATAATAT TGAAAAAGGA AGAATATGAG TATTCAACAT TTCCGTGTCG
     2641 CCCTTATTCC CTTTTTTGCG GCATTTTGCC TTCCTGTTTT TGCTCACCCA GAAACGCTGG
     2701 TGAAAGTAAA AGATGCTGAA GATCAGTTGG GTGCACGAGT GGGTTACATC GAACTGGATC
     2761 TCAACAGCGG TAAGATCCTT GAGAGTTTTC GCCCCGAAGA ACGTTTTCCA ATGATGAGCA
     2821 CTTTTAAAGT TCTGCTATGT GGCGCGGTAT TATCCCGTAT TGACGCCGGG CAAGAGCAAC
     2881 TCGGTCGCCG CATACACTAT TCTCAGAATG ACTTGGTTGA GTACTCACCA GTCACAGAAA
     2941 AGCATCTTAC GGATGGCATG ACAGTAAGAG AATTATGCAG TGCTGCCATA ACCATGAGTG
     3001 ATAACACTGC GGCCAACTTA CTTCTGACAA CGATCGGAGG ACCGAAGGAG CTAACCGCTT
     3061 TTTTGCACAA CATGGGGGAT CATGTAACTC GCCTTGATCG TTGGGAACCG GAGCTGAATG
     3121 AAGCCATACC AAACGACGAG CGTGACACCA CGATGCCTGT AGCGATGGCA ACAACGTTGC
     3181 GCAAACTATT AACTGGCGAA CTACTTACTC TAGCTTCCCG GCAACAATTA ATAGACTGGA
     3241 TGGAGGCGGA TAAAGTTGCA GGACCACTTC TGCGCTCGGC CCTTCCGGCT GGCTGGTTTA
     3301 TTGCTGATAA ATCCGGAGCC GGTGAGCGTG GTTCTCGCGG TATCATCGCA GCGCTGGGGC
     3361 CAGATGGTAA GCCCTCCCGT ATCGTAGTTA TCTACACGAC GGGGAGTCAG GCAACTATGG
     3421 ATGAACGAAA TAGACAGATC GCTGAGATAG GTGCCTCACT GATTAAGCAT TGGTAAGCGG
     3481 CGCGCCATCG AATGGCGCAA AACCTTTCGC GGTATGGCAT GATAGCGCCC GGAAGAGAGT
     3541 CAATTCAGGG TGGTGAATAT GAAACCAGTA ACGTTATACG ATGTCGCAGA GTATGCCGGT
     3601 GTCTCTTATC AGACCGTTTC CCGCGTGGTG AACCAGGCCA GCCACGTTTC TGCGAAAACG
     3661 CGGGAAAAAG TGGAAGCGGC GATGGCGGAG CTGAATTACA TTCCCAACCG CGTGGCACAA
     3721 CAACTGGCGG GCAAACAGTC GTTGCTGATT GGCGTTGCCA CCTCCAGTCT GGCCCTGCAC
     3781 GCGCCGTCGC AAATTGTCGC GGCGATTAAA TCTCGCGCCG ATCAACTGGG TGCCAGCGTG
     3841 GTGGTGTCGA TGGTAGAACG AAGCGGCGTC GAAGCCTGTA AAGCGGCGGT GCACAATCTT
     3901 CTCGCGCAAC GCGTCAGTGG GCTGATCATT AACTATCCGC TGGATGACCA GGATGCCATT
     3961 GCTGTGGAAG CTGCCTGCAC TAATGTTCCG GCGTTATTTC TTGATGTCTC TGACCAGACA
     4021 CCCATCAACA GTATTATTTT CTCCCATGAG GACGGTACGC GACTGGGCGT GGAGCATCTG
     4081 GTCGCATTGG GTCACCAGCA AATCGCGCTG TTAGCGGGCC CATTAAGTTC TGTCTCGGCG
     4141 CGTCTGCGTC TGGCTGGCTG GCATAAATAT CTCACTCGCA ATCAAATTCA GCCGATAGCG
     4201 GAACGGGAAG GCGACTGGAG TGCCATGTCC GGTTTTCAAC AAACCATGCA AATGCTGAAT
     4261 GAGGGCATCG TTCCCACTGC GATGCTGGTT GCCAACGATC AGATGGCGCT GGGCGCAATG
     4321 CGCGCCATTA CCGAGTCCGG GCTGCGCGTT GGTGCGGATA TCTCGGTAGT GGGATACGAC
     4381 GATACCGAAG ATAGCTCATG TTATATCCCG CCGTTAACCA CCATCAAACA GGATTTTCGC
     4441 CTGCTGGGGC AAACCAGCGT GGACCGCTTG CTGCAACTCT CTCAGGGCCA GGCGGTGAAG
     4501 GGCAATCAGC TGTTGCCAGT CTCACTGGTG AAAAGAAAAA CCACCCTGGC GCCCAATACG
     4561 CAAACCGCCT CTCCCCGCGC GTTGGCCGAT TCATTAATGC AGCTGGCACG ACAGGTTTCC
     4621 CGACTGGAAA GCGGGCAGTG ACTCATGACC AAAATCCCTT AACGTGAGTT ACGCGCGCGT
     4681 CGTTCCACTG AGCGTCAGAC
//
