# Supplementary material for: Genetically programmed synthetic cells for thermo-responsive protein synthesis and cargo release
Source: Nat Chem Biol. 2024 Jul 5;20(10):1380–6. doi: 10.1038/s41589-024-01673-7 (PMC11427347; doi:10.1038/s41589-024-01673-7)
Supplement: Supplementary file 4 — Plasmid maps for all the constructs used in this study. [file 41589_2024_1673_MOESM4_ESM.zip › Plasmid Sequence Files/pRNAT3-3_T7-DasherGFP.gb]

LOCUS       T7_RNAT3-3_--_pDasherGF 4711 bp ds-DNA     circular     18-MAY-2023
DEFINITION  .
ACCESSION   ATUM Id: 476750
SOURCE      Synthetic
FEATURES             Location/Qualifiers
     misc_feature    290..962
                     /label="Ori_pUC"
                     /ApEinfo_revcolor="#84b0dc"
                     /ApEinfo_fwdcolor="#84b0dc"
     misc_feature    1207..1326
                     /label="Term_rpoC"
                     /ApEinfo_revcolor="#ff9ccd"
                     /ApEinfo_fwdcolor="#ff9ccd"
     misc_feature    1327..1631
                     /label="Term_bla"
                     /ApEinfo_revcolor="#b7e6d7"
                     /ApEinfo_fwdcolor="#b7e6d7"
     misc_feature    1653..1671
                     /label="T7 promoter"
                     /ApEinfo_revcolor="#ffef86"
                     /ApEinfo_fwdcolor="#ffef86"
     misc_feature    1653..1694
                     /label="P_T7_Inducible"
                     /ApEinfo_revcolor="#75c6a9"
                     /ApEinfo_fwdcolor="#75c6a9"
     misc_feature    1672..1704
                     /label="Jia et al. LacO sites"
                     /ApEinfo_revcolor="#b7e6d7"
                     /ApEinfo_fwdcolor="#b7e6d7"
     primer          complement(1684..1704)
                     /label="CM56 dasherGFP T7 RNAT3 upstream (RV)"
                     /note="sequence: TTTTAAAGAGCTCTAGTATCTAGAGGGGAATTGTTATCC"
                     /ApEinfo_revcolor="#f58a5e"
                     /ApEinfo_fwdcolor="#f58a5e"
     primer          complement(1684..1704)
                     /label="CM57 dasherGFP T7 RNAT3-1 upstream (RV)"
                     /note="sequence: TTTTAAAAAGTTCTAGTATCTAGAGGGGAATTGTTATCC"
                     /ApEinfo_revcolor="#faac61"
                     /ApEinfo_fwdcolor="#faac61"
     primer          complement(1684..1704)
                     /label="CM58 dasherGFP T7 RNAT3-2 upstream (RV)"
                     /note="sequence: TTTTAAAAAGCTCTAGTATCTAGAGGGGAATTGTTATCC"
                     /ApEinfo_revcolor="#ffef86"
                     /ApEinfo_fwdcolor="#ffef86"
     primer          complement(1684..1722)
                     /label="CM59 dasherGFP T7 RNAT3-3 upstream (RV)"
                     /note="sequence: TTTTAAAGAGTTCTAGTATCTAGAGGGGAATTGTTATCC"
                     /ApEinfo_revcolor="#f8d3a9"
                     /ApEinfo_fwdcolor="#f8d3a9"
     misc_feature    1705..1746
                     /label="RNAT3-3"
                     /ApEinfo_revcolor="#ff9ccd"
                     /ApEinfo_fwdcolor="#ff9ccd"
     primer          1723..1765
                     /label="CM55 dasherGFP T7 universal RNAT downstream (FW)"
                     /note="sequence: AAAAAAAGTACTAAGGAGTACTAGATGACGGCATTGACGGAAG"
                     /ApEinfo_revcolor="#f58a5e"
                     /ApEinfo_fwdcolor="#f58a5e"
     primer          1747..1765
                     /label="CM40 dasherGFP + RNAT3 FW"
                     /note="sequence: AAAGTACTAAGGAGTACTAGctagtgATGACGGCATTGACGGAAG"
                     /ApEinfo_revcolor="#85dae9"
                     /ApEinfo_fwdcolor="#85dae9"
     primer          1747..1765
                     /label="CM33 dasher GFP + RNAT3-2 FW"
                     /note="sequence: AAAAAGTACTAAGGAGTACTAGctagtgATGACGGCATTGACGGAAG"
                     /ApEinfo_revcolor="#75c6a9"
                     /ApEinfo_fwdcolor="#75c6a9"
     misc_feature    1747..2454
                     /label="DasherGFP-Ec"
                     /ApEinfo_revcolor="#c7b0e3"
                     /ApEinfo_fwdcolor="#c7b0e3"
     CDS             1747..2457
                     /label="M_DasherGFP_*"
                     /ApEinfo_revcolor="#85dae9"
                     /ApEinfo_fwdcolor="#85dae9"
     primer          complement(2447..2466)
                     /label="CM31 dasherGFP (RV) with AsiSI"
                     /note="sequence: gtaGCGATCGCctaGGGCTCGAGTCACTGATACG"
                     /ApEinfo_revcolor="#85dae9"
                     /ApEinfo_fwdcolor="#85dae9"
     primer          complement(2447..2466)
                     /label="CM31 dasher GFP RV - added AscI site"
                     /note="sequence: ctaGGCGCGCCtcaGGGCTCGAGTCACTGATACG"
                     /ApEinfo_revcolor="#ff9ccd"
                     /ApEinfo_fwdcolor="#ff9ccd"
     misc_feature    2468..2515
                     /label="Term_T7"
                     /ApEinfo_revcolor="#84b0dc"
                     /ApEinfo_fwdcolor="#84b0dc"
     misc_feature    2788..2905
                     /label="P_Amp"
                     /ApEinfo_revcolor="#b1ff67"
                     /ApEinfo_fwdcolor="#b1ff67"
     CDS             2916..3776
                     /label="M_Ampicillin-r_*"
                     /ApEinfo_revcolor="#c6c9d1"
                     /ApEinfo_fwdcolor="#c6c9d1"
     misc_feature    3777..3858
                     /label="P_lacI"
                     /ApEinfo_revcolor="#84b0dc"
                     /ApEinfo_fwdcolor="#84b0dc"
     CDS             3859..230
                     /label="M_lacI_*"
                     /ApEinfo_revcolor="#9eafd2"
                     /ApEinfo_fwdcolor="#9eafd2"
ORIGIN
        1 CGTTAACCAC CATCAAACAG GATTTTCGCC TGCTGGGGCA AACCAGCGTG GACCGCTTGC
       61 TGCAACTCTC TCAGGGCCAG GCGGTGAAGG GCAATCAGCT GTTGCCAGTC TCACTGGTGA
      121 AAAGAAAAAC CACCCTGGCG CCCAATACGC AAACCGCCTC TCCCCGCGCG TTGGCCGATT
      181 CATTAATGCA GCTGGCACGA CAGGTTTCCC GACTGGAAAG CGGGCAGTGA CTCATGACCA
      241 AAATCCCTTA ACGTGAGTTA CGCGCGCGTC GTTCCACTGA GCGTCAGACC CCGTAGAAAA
      301 GATCAAAGGA TCTTCTTGAG ATCCTTTTTT TCTGCGCGTA ATCTGCTGCT TGCAAACAAA
      361 AAAACCACCG CTACCAGCGG TGGTTTGTTT GCCGGATCAA GAGCTACCAA CTCTTTTTCC
      421 GAAGGTAACT GGCTTCAGCA GAGCGCAGAT ACCAAATACT GTTCTTCTAG TGTAGCCGTA
      481 GTTAGCCCAC CACTTCAAGA ACTCTGTAGC ACCGCCTACA TACCTCGCTC TGCTAATCCT
      541 GTTACCAGTG GCTGCTGCCA GTGGCGATAA GTCGTGTCTT ACCGGGTTGG ACTCAAGACG
      601 ATAGTTACCG GATAAGGCGC AGCGGTCGGG CTGAACGGGG GGTTCGTGCA CACAGCCCAG
      661 CTTGGAGCGA ACGACCTACA CCGAACTGAG ATACCTACAG CGTGAGCTAT GAGAAAGCGC
      721 CACGCTTCCC GAAGGGAGAA AGGCGGACAG GTATCCGGTA AGCGGCAGGG TCGGAACAGG
      781 AGAGCGCACG AGGGAGCTTC CAGGGGGAAA CGCCTGGTAT CTTTATAGTC CTGTCGGGTT
      841 TCGCCACCTC TGACTTGAGC GTCGATTTTT GTGATGCTCG TCAGGGGGGC GGAGCCTATG
      901 GAAAAACGCC AGCAACGCGG CCTTTTTACG GTTCCTGGCC TTTTGCTGGC CTTTTGCTCA
      961 CATGTTCTTT CCTGCGTTAT CCCCTGATTC TGTGGATAAC CGTATTACCG CCTTTGAGTG
     1021 AGCTGATACC GCTCGCCGCA GCCGAACGAC CGAGCGCAGC GAGTCAGTGA GCGAGGAAGC
     1081 GGAAGGCGAG AGTAGGGAAC TGCCAGGCAT CAAACTAAGC AGAAGGCCCC TGACGGATGG
     1141 CCTTTTTGCG TTTCTACAAA CTCTTTCTGT GTTGTAAAAC GACGGCCAGT CTTAAGCTCG
     1201 GGCCCCCTGG GCGGTTCTGA TAACGAGTAA TCGTTAATCC GCAAATAACG TAAAAACCCG
     1261 CTTCGGCGGG TTTTTTTATG GGGGGAGTTT AGGGAAAGAG CATTTGTCAG AATATTTAAG
     1321 GGCGCCTGTC ACTTTGCTTG ATATATGAGA ATTATTTAAC CTTATAAATG AGAAAAAAGC
     1381 AACGCACTTT AAATAAGATA CGTTGCTTTT TCGATTGATG AACACCTATA ATTAAACTAT
     1441 TCATCTATTA TTTATGATTT TTTGTATATA CAATATTTCT AGTTTGTTAA AGAGAATTAA
     1501 GAAAATAAAT CTCGAAAATA ATAAAGGGAA AATCAGTTTT TGATATCAAA ATTATACATG
     1561 TCAACGATAA TACAAAATAT AATACAAACT ATAAGATGTT ATCAGTATTT ATTATCATTT
     1621 AGAATAAATT TTGTGTCGCC CTTCCGCGAA ATTAATACGA CTCACTATAG GGGAATTGTG
     1681 AGCGGATAAC AATTCCCCTC TAGATACTAG AACTCTTTAA AAAAAAAAAG TACTAAGGAG
     1741 TACTAGATGA CGGCATTGAC GGAAGGTGCA AAACTGTTTG AGAAAGAGAT CCCGTATATC
     1801 ACCGAACTGG AAGGCGACGT CGAAGGTATG AAATTTATCA TTAAAGGCGA GGGTACCGGT
     1861 GACGCGACCA CGGGTACCAT TAAAGCGAAA TACATCTGCA CTACGGGCGA CCTGCCGGTC
     1921 CCGTGGGCAA CCCTGGTGAG CACCCTGAGC TACGGTGTTC AGTGTTTCGC CAAGTACCCG
     1981 AGCCACATCA AGGATTTCTT TAAGAGCGCC ATGCCGGAAG GTTATACCCA AGAGCGTACC
     2041 ATCAGCTTCG AAGGCGACGG CGTGTACAAG ACGCGTGCTA TGGTTACCTA CGAACGCGGT
     2101 TCTATCTACA ATCGTGTCAC GCTGACTGGT GAGAACTTTA AGAAAGACGG TCACATTCTG
     2161 CGTAAGAACG TTGCATTCCA ATGCCCGCCA AGCATTCTGT ATATTCTGCC TGACACCGTT
     2221 AACAATGGCA TCCGCGTTGA GTTCAACCAG GCGTACGATA TTGAAGGTGT GACCGAAAAA
     2281 CTGGTTACCA AATGCAGCCA AATGAATCGT CCGTTGGCGG GCTCCGCGGC AGTGCATATC
     2341 CCGCGTTATC ATCACATTAC CTACCACACC AAACTGAGCA AAGACCGCGA CGAGCGCCGT
     2401 GATCACATGT GTCTGGTAGA GGTCGTGAAA GCGGTTGATC TGGACACGTA TCAGTGACTC
     2461 GAGCCCCCTA GCATAACCCC TTGGGGCCTC TAAACGGGTC TTGAGGGGTT TTTTGCCCCT
     2521 GAGACGCGTC AATCGAGTTC GTACCTAAGG GCGACACCCC CTAATTAGCC CGGGCGAAAG
     2581 GCCCAGTCTT TCGACTGAGC CTTTCGTTTT ATTTGATGCC TGGCAGTTCC CTACTCTCGC
     2641 ATGGGGAGTC CCCACACTAC CATCGGCGCT ACGGCGTTTC ACTTCTGAGT TCGGCATGGG
     2701 GTCAGGTGGG ACCACCGCGC TACTGCCGCC AGGCAAACAA GGGGTGTTAT GAGCCATATT
     2761 CAGGTATAAA TGGGCTCGCG ATAATGTTCA GAATTGGTTA ATTGGTTGTA ACACTGACCC
     2821 CTATTTGTTT ATTTTTCTAA ATACATTCAA ATATGTATCC GCTCATGAGA CAATAACCCT
     2881 GATAAATGCT TCAATAATAT TGAAAAAGGA AGAATATGAG TATTCAACAT TTCCGTGTCG
     2941 CCCTTATTCC CTTTTTTGCG GCATTTTGCC TTCCTGTTTT TGCTCACCCA GAAACGCTGG
     3001 TGAAAGTAAA AGATGCTGAA GATCAGTTGG GTGCACGAGT GGGTTACATC GAACTGGATC
     3061 TCAACAGCGG TAAGATCCTT GAGAGTTTTC GCCCCGAAGA ACGTTTTCCA ATGATGAGCA
     3121 CTTTTAAAGT TCTGCTATGT GGCGCGGTAT TATCCCGTAT TGACGCCGGG CAAGAGCAAC
     3181 TCGGTCGCCG CATACACTAT TCTCAGAATG ACTTGGTTGA GTACTCACCA GTCACAGAAA
     3241 AGCATCTTAC GGATGGCATG ACAGTAAGAG AATTATGCAG TGCTGCCATA ACCATGAGTG
     3301 ATAACACTGC GGCCAACTTA CTTCTGACAA CGATCGGAGG ACCGAAGGAG CTAACCGCTT
     3361 TTTTGCACAA CATGGGGGAT CATGTAACTC GCCTTGATCG TTGGGAACCG GAGCTGAATG
     3421 AAGCCATACC AAACGACGAG CGTGACACCA CGATGCCTGT AGCGATGGCA ACAACGTTGC
     3481 GCAAACTATT AACTGGCGAA CTACTTACTC TAGCTTCCCG GCAACAATTA ATAGACTGGA
     3541 TGGAGGCGGA TAAAGTTGCA GGACCACTTC TGCGCTCGGC CCTTCCGGCT GGCTGGTTTA
     3601 TTGCTGATAA ATCCGGAGCC GGTGAGCGTG GTTCTCGCGG TATCATCGCA GCGCTGGGGC
     3661 CAGATGGTAA GCCCTCCCGT ATCGTAGTTA TCTACACGAC GGGGAGTCAG GCAACTATGG
     3721 ATGAACGAAA TAGACAGATC GCTGAGATAG GTGCCTCACT GATTAAGCAT TGGTAAGCGG
     3781 CGCGCCATCG AATGGCGCAA AACCTTTCGC GGTATGGCAT GATAGCGCCC GGAAGAGAGT
     3841 CAATTCAGGG TGGTGAATAT GAAACCAGTA ACGTTATACG ATGTCGCAGA GTATGCCGGT
     3901 GTCTCTTATC AGACCGTTTC CCGCGTGGTG AACCAGGCCA GCCACGTTTC TGCGAAAACG
     3961 CGGGAAAAAG TGGAAGCGGC GATGGCGGAG CTGAATTACA TTCCCAACCG CGTGGCACAA
     4021 CAACTGGCGG GCAAACAGTC GTTGCTGATT GGCGTTGCCA CCTCCAGTCT GGCCCTGCAC
     4081 GCGCCGTCGC AAATTGTCGC GGCGATTAAA TCTCGCGCCG ATCAACTGGG TGCCAGCGTG
     4141 GTGGTGTCGA TGGTAGAACG AAGCGGCGTC GAAGCCTGTA AAGCGGCGGT GCACAATCTT
     4201 CTCGCGCAAC GCGTCAGTGG GCTGATCATT AACTATCCGC TGGATGACCA GGATGCCATT
     4261 GCTGTGGAAG CTGCCTGCAC TAATGTTCCG GCGTTATTTC TTGATGTCTC TGACCAGACA
     4321 CCCATCAACA GTATTATTTT CTCCCATGAG GACGGTACGC GACTGGGCGT GGAGCATCTG
     4381 GTCGCATTGG GTCACCAGCA AATCGCGCTG TTAGCGGGCC CATTAAGTTC TGTCTCGGCG
     4441 CGTCTGCGTC TGGCTGGCTG GCATAAATAT CTCACTCGCA ATCAAATTCA GCCGATAGCG
     4501 GAACGGGAAG GCGACTGGAG TGCCATGTCC GGTTTTCAAC AAACCATGCA AATGCTGAAT
     4561 GAGGGCATCG TTCCCACTGC GATGCTGGTT GCCAACGATC AGATGGCGCT GGGCGCAATG
     4621 CGCGCCATTA CCGAGTCCGG GCTGCGCGTT GGTGCGGATA TCTCGGTAGT GGGATACGAC
     4681 GATACCGAAG ATAGCTCATG TTATATCCCG C
//
