# Supplementary material for: Genetically programmed synthetic cells for thermo-responsive protein synthesis and cargo release
Source: Nat Chem Biol. 2024 Jul 5;20(10):1380–6. doi: 10.1038/s41589-024-01673-7 (PMC11427347; doi:10.1038/s41589-024-01673-7)
Supplement: Supplementary file 8 — Plate reader measurements of dGFP expression in bulk CFPE at a range of different temperatures. [file 41589_2024_1673_MOESM8_ESM.xlsx]

## Sheet: Fig. 1b
Figure 1b. Fluorescence recorded in a plate reader over 4 hours from bulk CFPS reactions at 43°C or 30°C expressing a cassette with dGFP under RNAT3-1 control.
Plotted values
Individual points, normalised (to Max value at 43°C)										Mean, normalised (to Max value at 42C)				Standard Deviations
Time (mins)	30°C				43°C					Time (mins)	30°C	43°C		30°C	43°C
		RNAT3-1 (1)	RNAT3-1 (2)	RNAT3-1 (3)		RNAT3-1 (1)	RNAT3-1 (2)	RNAT3-1 (3)
0										0
20		0.000540931	0.000621052	0.000628135		0.0589172	0.056143	0.0479543		20	0.000596706	0.0543382		4.84324e-05	0.00569996
40		0.00504367	0.00650755	0.00660316		0.369389	0.354357	0.323735		40	0.00605146	0.349161		0.00087408	0.0232665
60		0.0125476	0.0168618	0.0164174		0.638943	0.616302	0.565785		60	0.0152756	0.60701		0.00237292	0.0374539
80		0.0220582	0.0289867	0.0271497		0.822091	0.797322	0.731646		80	0.0260649	0.783686		0.00358939	0.046739
100		0.0316037	0.0412457	0.0376084		0.939767	0.915636	0.84745		100	0.0368193	0.900951		0.00486921	0.0478786
120		0.0418761	0.0521936	0.0484846		0.986606	0.970991	0.911581		120	0.0475181	0.956393		0.00522622	0.0395854
140		0.0498311	0.0633765	0.0582191		1.00207	0.983927	0.933471		140	0.0571423	0.973154		0.0068366	0.0355432
160		0.0582939	0.073583	0.0678567		1.00813	0.990309	0.941099		160	0.0665779	0.979846		0.00772433	0.034719
180		0.0658059	0.0826318	0.0763394		1.0135	0.995908	0.946795		180	0.0749257	0.985402		0.0085016	0.0345732
200		0.0721877	0.0925965	0.0838367		1.0159	0.99698	0.94853		200	0.0828737	0.987137		0.0102385	0.0347477
220		0.0782508	0.100605	0.0921729		1.01956	1.00067	0.951195		220	0.090343	0.990473		0.011289	0.0353028
240		0.0834228	0.107133	0.0987004		1.02331	1.00556	0.955303		240	0.0964188	0.994723		0.0120186	0.0352732
Raw values
Time (mins)	30°C				43°C
	Blank	RNAT3-1 (1)	RNAT3-1 (2)	RNAT3-1 (3)	Blank	RNAT3-1 (1)	RNAT3-1 (2)	RNAT3-1 (3)
0	3093	2856	2905	2919	4290	4826	4482	4538
20	3056	4278	4459	4475	4072	137170	130903	112404
40	3070	14464	17771	17987	4247	838723	804765	735587
60	3205	31551	41297	40293	4496	1447913	1396764	1282643
80	3300	53131	68783	64633	4848	1862008	1806053	1657686
100	3425	74820	96602	88385	5137	2128135	2073622	1919584
120	3493	98094	121402	113023	5426	2234237	2198961	2064751
140	3544	116116	146716	135065	6067	2269801	2228827	2114843
160	3550	135240	169779	156843	6536	2283972	2243712	2132543
180	3588	152248	190259	176044	7125	2296701	2256949	2146000
200	3825	166902	213007	193218	7736	2302729	2259983	2150531
220	3919	180693	231193	212144	8664	2311915	2269238	2157479
240	4128	192586	246149	227099	9559	2321280	2281185	2167654

## Sheet: Fig. 1c
Figure 1c. Fluorescence of temperature-controlled GFP expression cassettes in bulk PURExpress CFPE system. The RNAT suite controlling dGFP expression was tested in bulk CFPS against a constitutive system at a range of different temperatures to assess their switching activity
Plotted values							Raw values							Fold change from 30°C
	30	34	37	40	43			30	34	37	40	43			30	34	37	40	43
Constitutive	1	1.64332	1.90989	2.1004	1.76314		Constitutive	5889736	9266728	10770547	10167144	9801427		Constitutive	1	1.57337	1.8287	1.72625	1.66415
RNAT3-1	1	3.95488	5.02566	7.30492	8.9368			6263681	8880917	9871279	10908337	9445854			1	1.41784	1.57595	1.74152	1.50804
RNAT3-2	1	3.41339	3.79448	6.48836	5.20775			4314151	8364015	10030502	12223844	9134105			1	1.93874	2.32502	2.83343	2.11724
RNAT3-3	1	2.8616	2.77605	2.96154	2.73647									Mean	1	1.64332	1.90989	2.1004	1.76314
Constitutive SD	0	0.2674	0.381078	0.634869	0.316437									STDEV	0	0.2674	0.381078	0.634869	0.316437
RNAT3-1 SD	0	1.1824	1.48	2.05874	1.57279		RNAT3-1	181772	562534	651625	680882	1327091		RNAT3-1	1	3.09472	3.58485	3.7458	7.30085
RNAT3-2 SD	0	0.384851	0.281517	1.5745	1.38785			171506	502505	666121	1355066	1331964			1	2.92996	3.88395	7.90098	7.76628
RNAT3-3 SD	0	0.190831	0.0569606	0.137999	0.128776			152295	512934	677581	1374017	1344914			1	3.36803	4.44913	9.02208	8.83098
								231414	1097448	1568625	1908928	2611821			1	4.74236	6.77844	8.24897	11.2864
								262625	1481033	1689186	1997729	2494817			1	5.63935	6.43193	7.60677	9.49954
														Mean	1	3.95488	5.02566	7.30492	8.9368
														STDEV	0	1.1824	1.48	2.05874	1.57279
							RNAT3-2	338765	1178751	1247367	1603887	1508235		RNAT3-2	1	3.47955	3.6821	4.73451	4.45216
								338655	1273635	1393509	2634766	2306052			1	3.76086	4.11483	7.78009	6.80944
								370512	1111440	1328848	2575241	1616039			1	2.99974	3.58652	6.95049	4.36164
														Mean	1	3.41339	3.79448	6.48836	5.20775
														STDEV	0	0.384851	0.281517	1.5745	1.38785
							RNAT3-3	217213	622063	593489	623748	563105		RNAT3-3	1	2.86384	2.73229	2.8716	2.59241
								208064	555461	590997	601844	577713			1	2.66966	2.84046	2.89259	2.77661
								187772	572950	517390	585928	533348			1	3.05131	2.75542	3.12042	2.8404
														Mean	1	2.8616	2.77605	2.96154	2.73647
														STDEV	0	0.190831	0.0569606	0.137999	0.128776
