# Supplementary material for: Genetically programmed synthetic cells for thermo-responsive protein synthesis and cargo release
Source: Nat Chem Biol. 2024 Jul 5;20(10):1380–6. doi: 10.1038/s41589-024-01673-7 (PMC11427347; doi:10.1038/s41589-024-01673-7)
Supplement: Supplementary file 9 — Fluorescence measurements from microscopy images of GUVs expressing dGFP in situ (measured using Fiji). [file 41589_2024_1673_MOESM9_ESM.xlsx]

## Sheet: Fig. 2c
Figure 2b. Fluorescent signal of GUVs expressing constitutive dGFP using encapsulated PURExpress CFPS. Each vesicle signal is numbered e.g. 1, and it's corresponding background measurement is labelled "b". All data is as copied directly from ImageJ measurement window. Vesicle signal is calculated by subtracting the local background "Nb" Mean measurement from the Vesicle "N"Mean measurement.
Plotted values			Raw values
n = 114
Vesicle	Signal			Area	Mean	Min	Max
1	5110.18		1	3.803	6402.23	6034	6761
2	2623.96		1b	7.605	1292.05	1090	1651
3	7009.33		2	2.139	3900.67	3700	4122
4	7504.61		2b	2.852	1276.7	1166	1420
5	4899.74		3	11.408	8377.06	7728	8828
6	5126.9		3b	4.753	1367.72	1240	1560
7	5040.1		4	4.753	8844.24	8163	9287
8	2551.29		4b	2.139	1339.63	1205	1451
9	4856.04		5	2.852	6254.55	5973	6629
10	2402.39		5b	2.852	1354.81	1228	1521
11	7847.76		6	0.951	6447.28	6156	6771
12	7274.34		6b	2.852	1320.38	1202	1474
13	6496.87		7	8.318	6306.3	5712	6767
14	5168.59		7b	4.278	1266.19	1137	1414
15	8917.46		8	2.852	3796.91	3541	4035
16	3492.86		8b	2.852	1245.62	1125	1348
17	1525.73		9	1.426	6212.8	5979	6411
18	3453.89		9b	1.426	1356.76	1247	1457
19	4922.24		10	2.852	3734.57	3472	4006
20	4192.04		10b	5.704	1332.18	1188	1467
21	4764.33		11	3.565	9182.39	8649	9691
22	3933.51		11b	5.941	1334.63	1180	1488
23	7831.24		12	9.506	8645.78	8008	9176
24	4241.52		12b	2.852	1371.44	1227	1644
25	892.535		13	5.941	7835.58	7431	8542
26	2661.99		13b	3.565	1338.7	1205	1517
27	7124.82		14	3.803	6500.56	6119	7196
28	6563.96		14b	3.803	1331.97	1208	1528
29	5896.9		15	5.941	10155.4	9668	10489
30	2061.99		15b	5.941	1237.99	1119	1467
31	6200.93		16	1.426	4772.37	4534	4965
32	4271.19		16b	3.803	1279.51	1137	1453
33	4988.47		17	2.139	2875.36	2694	3038
34	6537.31		17b	2.377	1349.63	1203	1520
35	8569.02		18	2.852	4945.95	4682	5196
36	7288.54		18b	3.565	1492.07	1346	1666
37	6765.19		19	3.803	6325.23	5934	6601
38	4457.35		19b	4.753	1402.99	1262	1537
39	10265		20	4.278	5629.48	5372	5915
40	7912.85		20b	1.426	1437.44	1317	1564
41	6874.63		21	4.753	6112.12	5674	6477
42	6408.02		21b	2.139	1347.79	1250	1499
43	6065.1		22	0.713	5368.22	5159	5587
44	5107.86		22b	11.408	1434.71	1274	1592
45	9480.23		23	3.803	9345.38	8809	9981
46	1139.31		23b	2.139	1514.14	1381	1721
47	1650.22		24	1.426	5692.56	5500	5915
48	6610.03		24b	2.852	1451.04	1336	1580
49	5780.39		25	3.803	2426.35	2227	2605
50	6226.65		25b	3.803	1533.81	1400	1658
51	7446.65		26	3.803	4158.61	3945	4380
52	2890.6		26b	3.803	1496.62	1380	1842
53	9309.23		27	7.13	8620.88	7934	9152
54	3968.57		27b	1.901	1496.06	1395	1649
55	10879		28	4.753	8056.22	7536	8512
56	4409.38		28b	3.803	1492.26	1354	1647
57	5505.47		29	4.753	7436.6	6910	7902
58	2592.09		29b	3.565	1539.7	1414	1677
59	9348.07		30	2.139	3464.61	3249	3676
60	7052.15		30b	3.803	1402.62	1246	1665
61	3475.44		31	1.426	7553.35	7324	7972
62	3568.7		31b	2.852	1352.43	1228	1512
63	4337.58		32	2.139	5584.41	5269	5905
64	7816.34		32b	3.803	1313.21	1168	1464
65	8999.21		33	3.565	6447.66	5949	6936
66	4919.33		33b	28.519	1459.19	1305	1713
67	3921.69		34	5.941	8025.79	7465	8512
68	4913.07		34b	19.012	1488.48	1354	1667
69	6412.12		35	5.941	10011.3	9556	10480
70	10334.6		35b	7.13	1442.26	1292	1629
71	6407.99		36	2.139	8724.76	8490	9014
72	6239.53		36b	7.13	1436.22	1280	1676
73	4729.53		37	4.753	8157.23	7646	8535
74	5547.15		37b	5.941	1392.04	1271	1549
75	6057.9		38	4.753	5760.27	5356	6090
76	4976.42		38b	11.408	1302.92	1154	1502
77	7011.52		39	11.645	11484.2	10408	12128
78	4355.98		39b	2.852	1219.28	1132	1346
79	5793.81		40	13.309	9314.7	8557	10015
80	3824.99		40b	5.941	1401.85	1248	1606
81	10266.9		41	2.139	8342.26	7958	8706
82	7105.94		41b	4.753	1467.63	1314	1622
83	5909.8		42	8.318	7895.49	7272	8320
84	5726.15		42b	5.941	1487.47	1321	1674
85	9146		43	4.753	7461.62	6940	7947
86	6678.95		43b	5.941	1396.52	1248	1537
87	2884.11		44	5.941	6472.99	6077	6840
88	7447.08		44b	1.901	1365.12	1258	1446
89	11380.8		45	13.309	10930.1	10182	11580
90	6663.77		45b	4.753	1449.86	1265	1662
91	6928.95		46	3.803	2425.69	2215	3005
92	7478.74		46b	2.139	1286.38	1188	1392
93	7370.99		47	3.803	2818.77	2599	3064
94	8073.44		47b	19.012	1168.55	1030	1330
95	4893.23		48	8.318	7894.44	7048	8432
96	6413.11		48b	5.941	1284.41	1124	1531
97	1868.87		49	2.139	7095.7	6668	7427
98	9850.28		49b	1.426	1315.32	1199	1438
99	11461.1		50	1.901	7556.03	7219	8740
100	7937.67		50b	9.506	1329.38	1189	1518
101	6796.69		51	7.13	8832.78	8273	9618
102	8581.57		51b	3.803	1386.13	1238	1610
103	6754.1		52	4.278	4213.62	3930	4471
104	5731.22		52b	7.13	1323.02	1174	1477
105	6693.17		53	5.704	10654.3	10010	11075
106	8997.62		53b	2.852	1345.06	1224	1495
107	7087.56		54	1.426	5333.06	5121	5489
108	2365.64		54b	23.766	1364.49	1204	1636
109	3278.41		55	5.704	12234	11591	12766
110	3272.08		55b	2.852	1354.97	1235	1490
111	4079.65		56	1.901	5698.38	5438	5964
112	4881.45		56b	3.803	1289	1143	1547
113	6143.49		57	2.852	6883.27	6621	7245
114	5706.81		57b	5.704	1377.8	1227	1594
			58	1.901	3954.57	3699	4720
			58b	2.139	1362.48	1234	1533
			59	4.753	10622.5	10127	10978
			59b	3.803	1274.43	1141	1409
			60	2.852	8273.16	7693	8555
			60b	15.21	1221.01	1064	1526
			61	1.426	4649.13	4388	4877
			61b	5.941	1173.69	1038	1292
			62	5.941	4699.04	4209	5013
			62b	3.565	1130.34	1016	1298
			63	7.13	5662.39	5243	5955
			63b	5.941	1324.81	1194	1497
			64	8.318	9415.05	8869	10030
			64b	2.139	1598.72	1384	1872
			65	11.645	10355.9	9651	10971
			65b	1.901	1356.67	1251	1480
			66	2.852	6306.08	6026	6615
			66b	2.139	1386.75	1262	1576
			67	2.852	5196.68	4889	5521
			67b	2.852	1274.99	1108	1385
			68	2.852	6285.77	5978	6643
			68b	0.713	1372.7	1306	1511
			69	2.852	7827.15	7448	8183
			69b	15.21	1415.03	1169	1699
			70	4.278	11642.6	10968	12292
			70b	4.753	1308.03	1144	1446
			71	4.753	7663.17	7277	8108
			71b	8.556	1255.18	1130	1398
			72	4.753	7514.09	7117	7919
			72b	0.951	1274.56	1153	1352
			73	5.704	5950.55	5632	6206
			73b	2.139	1221.01	1096	1427
			74	3.803	7058.81	6752	7368
			74b	3.803	1511.67	1395	1668
			75	1.426	7389.85	7150	7594
			75b	4.753	1331.95	1201	1485
			76	2.852	6402.37	6123	6716
			76b	3.565	1425.95	1301	1641
			77	7.13	8428.02	7903	8849
			77b	0.951	1416.5	1321	1492
			78	4.753	5953.53	5622	6266
			78b	2.852	1597.55	1424	1804
			79	0.951	7130.75	6890	7416
			79b	2.139	1336.94	1214	1491
			80	0.951	5082.53	4827	5300
			80b	2.139	1257.54	1173	1409
			81	8.556	11657.4	11024	12237
			81b	2.852	1390.52	1251	1542
			82	1.426	8512.15	8271	8737
			82b	2.139	1406.21	1290	1506
			83	2.139	7310.35	6827	7586
			83b	2.139	1400.54	1290	1526
			84	5.941	7160.1	6724	7456
			84b	4.753	1433.95	1301	1578
			85	8.556	10555.1	10025	11126
			85b	2.852	1409.14	1294	1565
			86	5.704	8100.59	7547	8654
			86b	3.803	1421.64	1268	1595
			87	1.901	4259.86	4063	4528
			87b	1.901	1375.75	1250	1525
			88	5.941	8915.68	8426	9324
			88b	2.139	1468.59	1348	1613
			89	7.13	12747.8	11872	14143
			89b	5.941	1367.03	1218	1546
			90	2.852	8076.57	7824	8370
			90b	3.565	1412.81	1283	1575
			91	5.704	8251.82	7764	8662
			91b	1.426	1322.87	1214	1414
			92	1.901	8797.96	8483	9063
			92b	2.852	1319.22	1163	1448
			93	2.139	8743.72	8402	9130
			93b	2.852	1372.72	1218	1500
			94	3.803	9648.31	9352	9928
			94b	2.852	1574.87	1430	1760
			95	2.139	6390.98	6100	6625
			95b	5.704	1497.74	1327	1693
			96	3.803	7821.36	7399	8385
			96b	5.941	1408.25	1270	1568
			97	3.565	3226.52	3030	3518
			97b	1.426	1357.65	1193	1505
			98	7.13	11269.5	10444	11769
			98b	7.13	1419.22	1261	1548
			99	7.13	12829.2	12123	13515
			99b	5.941	1368.12	1254	1497
			100	4.753	9366.28	8851	9777
			100b	2.852	1428.61	1308	1560
			101	1.426	8217.3	7940	8613
			101b	2.852	1420.61	1301	1593
			102	5.704	9994.25	9429	10527
			102b	4.278	1412.68	1250	1528
			103	5.704	8332.41	7783	8686
			103b	3.565	1578.31	1406	1759
			104	2.852	7053.76	6766	7412
			104b	4.753	1322.54	1212	1459
			105	3.565	7937.69	7228	8470
			105b	1.426	1244.52	1161	1356
			106	4.753	10317.4	9863	10721
			106b	4.753	1319.82	1220	1534
			107	2.852	8418.48	8041	8813
			107b	2.852	1330.93	1203	1444
			108	1.426	3653.06	3472	3851
			108b	3.803	1287.42	1173	1408
			109	2.852	4442.65	4115	4702
			109b	5.941	1164.24	1041	1332
			110	1.426	4444.37	4185	4668
			110b	4.753	1172.29	1019	1379
			111	2.139	5571.3	5391	5749
			111b	4.753	1491.65	1237	1736
			112	2.852	6193.15	5963	6473
			112b	4.753	1311.7	1203	1459
			113	3.803	7415	6939	7724
			113b	3.803	1271.51	1143	1410
			114	3.803	6936.44	6608	7371
			114b	11.408	1229.63	1098	1434

## Sheet: Fig. 2e
Figure 2c. Difference in fluorescent signal from populations of GUVs expressing dGFP under control of the thermometer RNAT3-1, incubated to either 30°C or 42°C. See Supplementary Figure 4 for full raw data from which the means are generated
	Plotted values				RAW DATA
		Mean	St. Dev.			Temp	Signal	Fold Change
	30°C	57.91	3.27		Sample 1	30°C	54.9256	20.0676
						42°C	1102.23
	42°C	1217.71	83.15		Sample 2	30°C	56.3369	22.2989
						42°C	1256.25
	Fold change	21.03			Sample 3	30°C	62.4543	20.7294
						42°C	1294.64
