# Supplementary material for: Genetically programmed synthetic cells for thermo-responsive protein synthesis and cargo release
Source: Nat Chem Biol. 2024 Jul 5;20(10):1380–6. doi: 10.1038/s41589-024-01673-7 (PMC11427347; doi:10.1038/s41589-024-01673-7)
Supplement: Supplementary file 10 — Fluorescence measurements from microscopy images of GUVs releasing fluorescent calcein cargo upon the insertion of αHL pores (measured using Fiji). [file 41589_2024_1673_MOESM10_ESM.xlsx]

## Sheet: Fig. 3d (30C data)
Figure 3d. Time taken for vesicles to completely release their contents (30°C data)
Raw measurement of vesicle signal from approx 10 frames before release point until vesicle matched background (indicating total release)
	Sample →
Frame count ↓	1	2	3	4	5	6	7	8	9	10	11	12	13	14	15	16	17	18	19	20	21	22	23	24	25	26	27	28	29	30	31	32	33	34
1	45.944	40.167	81.067	70.438	85.98	53.68	45.033	81.614	81.24	76.619	74.367	75.633	66.8	62.595	51.45	70.417	82.833	99.25	70.119	71.3	83	45.8	54.688	83.84	82.583	74	58.567	60.5	75.933	72.625	60.6	89.5	55.5	55.333
2	47.72	39.917	80.2	70.667	85.449	53.72	44.733	81.929	71.92	75.429	74.567	74.918	66.429	63.048	51.5	71.583	83.5	98.667	69.571	71.2	82.125	43.8	52.5	82.4	83	74.333	57.067	58	76.133	71.938	60.45	89	54.75	53.81
3	48.16	39.778	80.433	71.229	85.633	53.92	45.267	82.886	72.72	76.857	75.033	75.265	65.857	63.667	51.5	70.542	82.167	96.917	70.095	70.25	82.312	45.85	51.875	81.32	84.417	75.167	56.367	58.1	75.6	69.875	59.75	86.95	52.25	54.714
4	48.32	39.972	80.633	70.458	86.408	53.16	44.867	80.729	73.24	76.714	75.2	74.388	66.143	62.714	52.8	69.125	82.25	97.833	69.548	71.1	81.562	43.45	51.375	78.04	81	75.5	56.667	59.3	76.867	70.438	60.65	88.7	49	53.905
5	47.52	39.722	80.4	70.312	85.939	50.24	45.733	81.743	73.44	76.31	74.5	74.143	64.829	63.881	53.15	68.917	83	97.833	69.31	71.55	82.062	43.15	51.625	77.52	82.917	74.667	56.6	59.4	74.733	70.75	60.75	89.45	49.15	53.071
6	48.68	39.778	80.233	69.188	87.429	54	44.733	81.7	73.68	75.619	74.267	74.796	66.343	63.5	52.65	69.125	81.75	98.292	69.238	70.45	81.562	45	51.375	73.96	81.583	76	55.9	58.5	74.267	70.5	59.35	89.6	48.3	54.643
7	48.76	39.778	79.1	69.562	86.98	53.68	45.633	82.443	72.16	75.452	75	74.49	66.914	63.214	51.95	70.75	81	97.125	69.738	71.45	82.062	45.3	52.75	71.2	83.5	75	56.867	57.6	75.333	72.5	60.2	88.05	46.4	55.238
8	48.84	39.917	80.2	68.854	86.755	53.84	46.867	68.5	73.28	75.619	72.867	75.571	66.771	62.881	51.75	69.292	81.917	96.875	68.929	70.5	81.625	43.75	52.375	68.48	68.417	76.667	56.4	57.7	73.933	71.375	60.8	87.6	46.5	53.929
9	50	38.583	79.833	68.146	85.163	54.76	47.467	65.886	57.24	76.167	73.767	52.714	66.629	62.833	51.45	69.583	81.667	96.708	67.619	57.35	82.75	43.95	50.75	66.64	65.25	74.667	58.1	58.5	75.133	71.188	59.3	87.7	43.9	52.905
10	51	39.333	76.367	67.479	85.49	53	45.3	64.7	57.08	74.81	56.933	49.286	68.314	63.357	52.25	71.292	71	75.333	68.357	55	64.25	43.75	42	67.48	64.75	74.333	55.8	58.6	74.4	71.812	58	82.5	43.8	31.571
11	37.16	25.5	68.3	64.875	76.102	45.08	43.033	64.414	56.96	67.262	57.233	46.939	57.171	59.5	40.05	61.25	72.917	75.417	68.381	54.3	60.188	43.5	40	64.88	64	56.833	56.333	57.2	73.933	69.938	44.9	69.5	43.25	30.786
12	37.36	25.472	63.6	63.479	75.061	45.24	41.833	63.729	57	63.5	57.8	44.816	52.914	53.024	39.75	58.333	72.167	75.5	50.119	52.75	58.312	36.95		64.08	64.083		52	46.6	54.133	57.688	44.2	65.2	42.65
13	37	25.333	58.8	63.104	75.98	45.8	33.8	56.414	57	60.429	56.867	44.367	50.943	51.381	38.1	55.958	72.083	76.375	50.595	52.4	56.125	34.15		62.84	56.667		52.333	45.7	46.467	54.188	44.05	65.2	39.3
14	37.36	24.333	57.567	58.396	74.694	45.56	33.1	56.6	55.92	59.095	58.667		49.914	47.881		54.458	71.417	73.708	49.333	50.95	54.75	32.75		62.92	57.083		51.733	45	46.733	53.625	43.65	58.8
15	35.28		56.8	55.521	75.469	44.96	33	56.6	55.36	59	56		49.8	47.19		52.792	72.25	73.5			54.125			63.68	56.25		52.533	44.6	46.333	54.25	43.2	56.15
16			56.367	52.667	74.429		32.433	55.786	54.76	57.167	55.467		49.543	44.31		52.625	68.5	73.208			53.875			63.32	55.833		52.4			51		53.9
17			55.533	52.062	76.041			56.071	53.68	56.238				44.571		50.875		74.417			54.375			61.32			52.167			50.625		51.1
18			53	51.896	75.612			56.014	53.44	56.857				44.262		51.458		73.167			54.75			60.8			51.133					47.95
19			53.5	51.521	75.531			55.671		56.857				43.286		50.792		72.417			53.5			60.52								45.8
20			53.667	51.625	75.735					56						49.625					52.875			59.48								45.85
21			53.233	51.354	75.592					54.357						49					51			59.32								45.15
22			51.933	50.75	74.469					54						49.292								58.48
23				50.75	75.796					53.524						47.292								58.6
24				49.812	75.898																			57.92
25				50.75	56.878																			56.24
26				49.75	55.367																			56
27				49.333																				56.16
28																								55.72
29																								55.4
30
- Calculation of vesicle signal relative to the max recorded fluorescence from the first point of major release until reaching min recorded fluorescence - Count of frames taken from max recorded fluo. until min recorded fluo. as a measurement of time taken for total release - Outliers indicated in red
Frames from max release to 0 (plotted data)	5	4	12	14	2	5	4	12	10	13	7	5	6	8	3	13	7	10	3	8	12	3	2	24	9	1	7	4	4	6	5	11	1	2
Frame # of max release	10	10	10	13	24	10	12	7	8	10	9	8	10	11	10	10	9	9	11	8	9	11	9	5	7	10	11	11	11	11	10	10	12	9
Max fluo	51	40.167	81.067	71.229	87.429	54.76	47.467	82.886	81.24	76.857	75.2	75.633	68.314	63.881	53.15	71.583	83.5	99.25	70.119	71.55	83	45.85	54.688	83.84	84.417	76.667	58.567	60.5	76.867	72.625	60.8	89.6	55.5	55.333
Min fluo	35.28	24.333	51.933	49.333	55.367	44.96	32.433	55.671	53.44	53.524	55.467	44.367	49.543	43.286	38.1	47.292	68.5	72.417	49.333	50.65	51	32.75	40	55.4	55.833	56.833	51.133	44.6	46.333	50.625	43.2	45.15	39.3	30.786
1	0.678372	1	1	0.963875	0.954806	0.889796	0.8381	0.953261	1	0.9898	0.957786	1	0.919344	0.937558	0.887043	0.951999	0.955533	1	1	0.988038	1	0.996183	1	1	0.935838	0.865534	1	1	0.969411	1	0.988636	0.99775	1	1
2	0.791349	0.984211	0.970241	0.974333	0.938245	0.893878	0.818146	0.964836	0.664748	0.938799	0.967922	0.977132	0.899579	0.959553	0.890365	1	1	0.978273	0.973636	0.983254	0.972656	0.843511	0.851035	0.949367	0.950427	0.882323	0.798224	0.842767	0.975961	0.968773	0.980114	0.986502	0.953704	0.937956
3	0.819338	0.975433	0.978238	1	0.943984	0.914286	0.853665	1	0.693525	1	0.991537	0.98823	0.869107	0.989609	0.890365	0.957145	0.911133	0.913055	0.998845	0.937799	0.9785	1	0.808483	0.911392	1	0.924372	0.704062	0.849057	0.958505	0.875	0.940341	0.940382	0.799383	0.974783
4	0.829517	0.987685	0.985103	0.964788	0.968155	0.836735	0.827059	0.920742	0.71223	0.993871	1	0.96018	0.884343	0.943336	0.976744	0.89881	0.916667	0.947192	0.97253	0.978469	0.955062	0.816794	0.774442	0.796062	0.880458	0.941162	0.744418	0.924528	1	0.900591	0.991477	0.979753	0.598765	0.941826
5	0.778626	0.971896	0.977106	0.95812	0.953528	0.538776	0.884661	0.958001	0.719424	0.976557	0.964526	0.952344	0.814341	1	1	0.890247	0.966667	0.947192	0.96108	1	0.970687	0.793893	0.791462	0.777778	0.947523	0.899163	0.735405	0.930818	0.930111	0.914773	0.997159	0.996625	0.608025	0.90785
6	0.852417	0.975433	0.971374	0.906787	1	0.922449	0.818146	0.956421	0.728058	0.946942	0.952719	0.97323	0.894998	0.9815	0.966777	0.89881	0.883333	0.964298	0.957616	0.947368	0.955062	0.935115	0.774442	0.652602	0.900854	0.966371	0.641243	0.874214	0.914849	0.903409	0.917614	1	0.555556	0.971891
7	0.857506	0.975433	0.932484	0.923867	0.985996	0.889796	0.87801	0.983722	0.673381	0.939785	0.989865	0.963443	0.925417	0.967613	0.920266	0.965707	0.833333	0.920806	0.98167	0.995215	0.970687	0.958015	0.868056	0.555556	0.967919	0.915952	0.771321	0.81761	0.949761	0.994318	0.965909	0.965129	0.438272	0.99613
8	0.862595	0.984211	0.970241	0.891533	0.978978	0.906122	0.96009	0.471394	0.713669	0.946942	0.881772	0.998017	0.917799	0.951445	0.906977	0.905685	0.894467	0.91149	0.94275	0.949761	0.957031	0.839695	0.842525	0.459916	0.440246	1	0.708501	0.823899	0.90391	0.943182	1	0.955006	0.444444	0.942804
9	0.936387	0.899962	0.957644	0.859198	0.929324	1	1	0.375344	0.136691	0.970428	0.927381	0.266967	0.910234	0.949114	0.887043	0.917665	0.8778	0.905266	0.879727	0.320574	0.992188	0.854962	0.73189	0.395218	0.32945	0.899163	0.937181	0.874214	0.943211	0.934682	0.914773	0.957255	0.283951	0.901088
10	1	0.947329	0.838676	0.828736	0.939523	0.820408	0.85586	0.331766	0.130935	0.91227	0.0742918	0.157327	1	0.974557	0.940199	0.98802	0.166667	0.108672	0.915231	0.208134	0.414062	0.839695	0.136166	0.424754	0.311958	0.882323	0.627791	0.880503	0.919205	0.963045	0.840909	0.84027	0.277778	0.0319795
11	0.119593	0.0737022	0.561783	0.70981	0.646716	0.0122449	0.705069	0.321257	0.126619	0.58878	0.0894948	0.0822619	0.406372	0.787278	0.129568	0.574616	0.294467	0.111803	0.916386	0.174641	0.287125	0.820611	0	0.333333	0.285719	0	0.699489	0.792453	0.90391	0.877864	0.0965909	0.547807	0.243827	0
12	0.132316	0.0719338	0.40046	0.646054	0.614247	0.0285714	0.625249	0.296087	0.128058	0.427549	0.118228	0.0143606	0.179586	0.472833	0.109635	0.45453	0.244467	0.114896	0.0378139	0.100478	0.2285	0.320611		0.305204	0.288623		0.116626	0.125786	0.255453	0.321045	0.0568182	0.451069	0.20679
13	0.109415	0.0631552	0.235704	0.628928	0.642911	0.0857143	0.0909272	0.0273011	0.128058	0.295933	0.0709471	0	0.0745831	0.393057	0	0.356758	0.238867	0.147505	0.0607139	0.0837321	0.160156	0.10687		0.261603	0.0291772		0.161421	0.0691824	0.00438855	0.161955	0.0482955	0.451069	0
14	0.132316	0	0.193382	0.413911	0.602801	0.0612245	0.0443661	0.0341356	0.0892086	0.238761	0.162165		0.0197645	0.223112		0.295006	0.194467	0.0481124	0	0.0143541	0.117188	0		0.264416	0.0437308		0.0807103	0.0251572	0.0131002	0.136364	0.0255682	0.307087
15	0		0.167056	0.282609	0.626973	0	0.0377145	0.0341356	0.0690647	0.234689	0.0270106		0.0136913	0.189561		0.226421	0.25	0.0403607		0.0263158	0.0976562			0.291139	0.0145886		0.188324	0	0	0.164773	0	0.247469
16			0.152193	0.152265	0.594536		0	0.00422561	0.047482	0.156131	0		0	0.0497208		0.219546	0	0.0294786		0	0.0898438			0.278481	0		0.170433			0.0170455		0.19685
17			0.123567	0.124635	0.644813			0.0146978	0.00863309	0.116316				0.0623938		0.147503		0.0745351			0.105469			0.208158			0.139091			0		0.133858
18			0.0366239	0.117053	0.631433			0.0126033	0	0.142845				0.0473901		0.171504		0.0279507			0.117188			0.189873			0					0.0629921
19			0.053786	0.0999269	0.628906			0		0.142845				0		0.144086		0			0.078125			0.180028								0.0146232
20			0.0595181	0.104677	0.635269					0.106116						0.0960438					0.0585938			0.14346								0.015748
21			0.0446214	0.0923	0.630809					0.0357005						0.0703141					0			0.137834								0
22			0	0.064715	0.595783					0.0204003						0.082335								0.108298
23				0.064715	0.637172					0						0								0.112518
24				0.0218761	0.640353																			0.0886076
25				0.064715	0.0471274																			0.0295359
26				0.0190446	0																			0.021097
27				0																				0.0267229
28																								0.0112518
29																								0
30

## Sheet: Fig. 3d (42C data)
Figure 3d. Time taken for vesicles to completely release their contents (42°C data)
Raw measurement of vesicle signal from approx 10 frames before release point until vesicle matched background (indicating total release)
	Sample →
Frame count ↓	1	2	3	4	5	6	7	8	9	10	11	12	13	14	15	16	17	18	19	20	21	22	23	24	25	26	27	28	29	30	31	32	33	34	35	36	37	38	39	40	41	42	43	44	45	46	47	48	49
1	42.95	37.75	46.625	63.417	44.5	42.408	38.3	43	48.833	44.9	60.55	48.6	47.4	52.167	57.042	57.4	59.96	68.686	62.708	53.5	53.619	60.56	64.556	93.429	73.958	42	45.964	52.5	49.65	62.958	41.2	38.125	34.8	26.92	44.833	42	41.556	26.75	49.05	47.5	66.72	58.75	28.562	25.95	33.833	35.889	71.111	53.75	39
2	43.5	38.625	46.75	62.75	46.05	42.531	38.75	44.2	47	43.75	60.95	48.3	46.88	51.467	57.5	56.733	59.92	66.971	63.458	53	53.119	58.6	64.056	95.054	72.042	42.417	46.321	52	50.55	63.083	40.1	38	33.8	26.36	45.417	43.938	42.222	25.1	48.8	49.1	66.2	57.938	28	24.45	35.042	34.111	71	54.083	41.25
3	43.1	38	46.5	63.292	44.95	42.408	38	48.533	49	44.15	59.85	48.967	47.44	51.8	56.917	57.667	60.96	67.629	63.292	53.9	52.381	57.52	64.333	92.357	70.083	42.917	46	53.25	50.05	62.833	41.1	39	35.44	26.84	44.75	41.812	41.444	24.8	48.6	48.95	65.08	58.375	27	24.6	34.5	34.333	70.667	53.833	39.5
4	43.65	38.125	46.125	63.458	45.4	41.531	37.4	43	48.167	43.9	60.95	49.5	47.04	52	57.25	60.533	59.24	68.171	63.167	53.2	52.976	57.76	63.889	89.161	72.042	42.083	46.25	52.4	49.3	62.292	40.95	37.583	34.6	26.44	44.75	41.188	43	26.45	48	49.65	66.44	57.312	26.062	24.05	34.792	34.778	69.889	53.778	40.75
5	44.7	38.417	46.5	64.292	46.1	41.551	36.15	44	47.5	44.4	59.1	50.6	48.52	51.767	56.708	55.467	59.84	67.114	63.167	52.3	53.048	57.92	64.444	68.125	72.708	41.333	47.321	52.5	49.25	62	41.65	37.5	33.92	26.6	43.833	41.125	42.778	24.8	47.8	49.85	66.16	56.25	27.062	23.9	35.625	34	74.222	53.083	41
6	43.8	38.458	46.125	63.583	45.35	41.163	35.5	42.933	47.083	43.55	58.55	47.833	48.28	51.967	56.667	55.267	59.08	66.114	61.958	52.3	53.429	55.96	63.944	59.679	72.667	42.5	46.429	51.95	48.2	61.583	41.75	38	33.2	26.36	43.75	41.625	42.444	24.5	50.1	48.15	40.6	56.125	26.375	23.45	35.458	33.556	69.333	36.667	40.75
7	44.6	38.833	47.188	62.333	45.1	41.429	35.65	44.133	48.417	43.75	57.3	48.367	49.28	52.233	57	55.067	60.08	66.429	60.5	54.15	50.929	56.04	65.167	54	72.125	42.083	47.179	51.3	48.6	60.792	41.75	38.083	34.24	26.76	43.417	40.5	41.333	24.25	50.2	48.5	39.32	56.562	27.062	24	35.417	33.667	68.444	33.5	39.375
8	43.85	39.375	47.375	63.042	46.75	41.408	35.8	42.467	46.583	43.3	57	48.2	46.72	51.867	55.667	55.267	60.12	65.657	60.458	51.5	51.595	47.6	64.111	51.982	71.042	41.333	46.857	52.5	48.55	60.5	41.55	38.417	33.76	25.68	43.167	41.625	43.222	24.35	50.4	48.4	36.4	55.875	27.25	24.35	34.125	28.667	67.667	33.111	39.5
9	42.1	38.875	46.125	63.125	45.25	37.49	35.75	42.467	48.25	42.9	57	49.167	46.64	52.4	40.167	53.4	60.28	66.4	45.5	46.5	51.405	39	33.833	48.554	71.375	41.417	47.179	52.05	49.1	60.583	41.2	37.917	32.76	26.36	44.333	42.688	41.889	25.7	49.2	49.25		53.938	26.688	23.65	33.917	27	62.333		40
10	27.35	27.917	28	37.167	39.05	30.612	21.35	25.267	34.75	26.1	41.05	41.133	31.4	35.6	33.667	46	37	35.971	36.667	44.85	45.429	38	32	47.143	57.208	30.333	40.107	37.1	41.25	44.917	34.6	26.833	22.8	21	31.917	30.438	27	9	36.4	41.25		44.875	17.75	13.75	33.792	25.889	46.222		38.75
11	26.7	26.792	27	35.667	36.9	25.286	19	23.6	30	25.6	42.9	36.3	29.2	33.633	33	45.467	35.64	35.971	36.5	43.8	42.286	36.8	31.444	46.911	48.083	29.417	38	37.35	41.1	36.25	32.75	26.75	22.8	17.52	34.417	28.375		8	33.5	39.4		42	14	12.25	33.792	27	43.556		39.375
12	26.5	26.167	27	35.167	37.15	22.714	18.35	21	30	24.45	43.3	34.6	29.04	32.833	33.625	40.333	37.04	34	36.667	41.35	40.286	36	31	45.446	45.833		37.321	37.35	40.95	36.125	32.45	25.833	22	16.4	29.833	28				36.8		41.625	12	11.6	33.583	27.222	42		31.125
13			27	31	36.9	20.714	18	20.467	29.5	24.4	39.8	33.6	28	31.6	32.542	37.333	36.36	31.286	36.5	40.25	40.476		30.889	44.5				37.05			32.3					26.375				34.05		40.938	11	8.3	29.042	26.667	41.667		30.125
14			26.25	30.042	36.6		17				37.05	31.8		29.967		37.667	35.2	31.086		39.6	38		29	43.643												25.625				33.45			10.125		25.292	25.111	38.667		30.875
15				29.875	36.45							31				37.133	34.2	31.743		39.05																				31.1			9.75		24.458		37.333		31.5
16					36.15												33.6			36.7																									23.375		36.333		30
17					36.65																																								23		35.667
18					36																																								22.5
19
20
21
22
- Calculation of vesicle signal relative to the max recorded fluorescence from the first point of major release until reaching min recorded fluorescence - Count of frames taken from max recorded fluo. until min recorded fluo. as a measurement of time taken for total release - Outliers indicated in red
Frames from max release to 0 (plotted data)	3	3	5	6	9	4	5	4	4	4	5	6	4	5	5	6	7	7	3	8	5	4	6	10	3	2	3	4	3	3	4	3	3	3	3	5	1	2	2	6	3	4	6	4	6	7	8	3	5
Frame # of max release	9	9	9	9	9	9	9	9	9	9	9	9	9	9	8	9	9	9	8	8	9	8	8	4	9	9	9	9	9	9	9	9	9	9	9	9	9	9	9	9	5	9	9	9	12	7	9	5	11
Max	44.7	39.375	47.375	64.292	46.75	42.531	38.75	48.533	49	44.9	60.95	50.6	49.28	52.4	57.5	60.533	60.96	68.686	63.458	54.15	53.619	60.56	65.167	95.054	73.958	42.917	47.321	53.25	50.55	63.083	41.75	39	35.44	26.92	45.417	43.938	43.222	26.75	50.4	49.85	66.72	58.75	28.562	25.95	35.625	35.889	74.222	54.083	41.25
Min	26.5	26.167	26.25	29.875	36	20.714	17	20.467	29.5	24.4	37.05	31	28	29.967	32.542	37.133	33.6	30.914	36.5	36.7	38	36	29	43.643	45.833	29.417	37.321	37.05	40.95	36.125	32.3	25.833	22	16.4	29.833	25.625	27	8	33.5	31.1	36.4	40.938	9.75	8.3	22.5	25.111	35.667	33.111	30
1	0.903846	0.876969	0.964497	0.974577	0.790698	0.994362	0.97931	0.802858	0.991436	1	0.983264	0.897959	0.911654	0.989614	0.981649	0.866111	0.96345	1	0.972179	0.962751	1	1	0.983106	0.968392	1	0.932074	0.8643	0.953704	0.90625	0.995363	0.941799	0.933546	0.952381	1	0.962526	0.894174	0.8973	1	0.920118	0.874667	1	1	1	1	0.863467	1	0.91931	0.984122	0.8
2	0.934066	0.943216	0.970414	0.955197	0.934884	1	1	0.845614	0.897436	0.943902	1	0.882653	0.887218	0.958409	1	0.837607	0.961988	0.954596	1	0.934097	0.967988	0.920195	0.969281	1	0.931876	0.962963	0.9	0.92284	1	1	0.825397	0.924053	0.877976	0.946768	1	1	0.938355	0.912	0.905325	0.96	0.98285	0.954413	0.970125	0.915014	0.955581	0.835034	0.916431	1	1
3	0.912088	0.895896	0.95858	0.970945	0.832558	0.994362	0.965517	1	1	0.963415	0.953975	0.916684	0.913534	0.973254	0.976641	0.877521	1	0.972016	0.993842	0.985673	0.920738	0.876221	0.97694	0.94754	0.862222	1	0.8679	1	0.947917	0.990726	0.931217	1	1	0.992395	0.9572	0.883908	0.890396	0.896	0.893491	0.952	0.94591	0.978947	0.916968	0.923513	0.914286	0.855632	0.907794	0.988079	0.844444
4	0.942308	0.90536	0.940828	0.975768	0.874419	0.954164	0.937931	0.802858	0.957282	0.95122	1	0.943878	0.894737	0.982169	0.989983	1	0.937135	0.986366	0.989205	0.945559	0.958832	0.885993	0.964664	0.885375	0.931876	0.938222	0.8929	0.947531	0.869792	0.970658	0.915344	0.892382	0.9375	0.954373	0.9572	0.849833	0.986315	0.984	0.857988	0.989333	0.990765	0.919268	0.867106	0.892351	0.936533	0.89692	0.887615	0.985457	0.955556
5	1	0.927468	0.95858	1	0.939535	0.955081	0.88046	0.838488	0.923077	0.97561	0.922594	1	0.964286	0.971783	0.968267	0.783504	0.959064	0.958382	0.989205	0.893983	0.963442	0.892508	0.980009	0.476202	0.955556	0.882667	1	0.953704	0.864583	0.959826	0.989418	0.886079	0.886905	0.969582	0.898357	0.846393	0.97263	0.896	0.846154	1	0.98153	0.859645	0.920264	0.883853	1	0.824736	1	0.952317	0.977778
6	0.950549	0.930572	0.940828	0.9794	0.869767	0.937297	0.850575	0.80047	0.901692	0.934146	0.899582	0.858827	0.953008	0.980698	0.966624	0.774957	0.931287	0.931907	0.944358	0.893983	0.987835	0.812704	0.966185	0.311918	0.954098	0.969111	0.9108	0.919753	0.755208	0.944358	1	0.924053	0.833333	0.946768	0.893031	0.873696	0.95204	0.88	0.982249	0.909333	0.138522	0.852627	0.883744	0.858357	0.987276	0.783541	0.873194	0.169559	0.955556
7	0.994505	0.958964	0.991148	0.94308	0.846512	0.949489	0.857471	0.843227	0.970103	0.943902	0.84728	0.886071	1	0.992556	0.979966	0.76641	0.967836	0.940247	0.890274	1	0.827774	0.815961	1	0.201455	0.934827	0.938222	0.9858	0.87963	0.796875	0.915016	1	0.930356	0.910714	0.984791	0.871663	0.812265	0.883553	0.866667	0.988166	0.928	0.0963061	0.877161	0.920264	0.889518	0.984152	0.793839	0.850136	0.0185485	0.833333
8	0.953297	1	1	0.963681	1	0.948526	0.864368	0.783867	0.876051	0.921951	0.834728	0.877551	0.879699	0.97624	0.926557	0.774957	0.969298	0.919808	0.888716	0.848138	0.870414	0.472313	0.970802	0.162203	0.89632	0.882667	0.9536	0.953704	0.791667	0.904184	0.978836	0.955723	0.875	0.882129	0.855621	0.873696	1	0.872	1	0.922667	0	0.838592	0.930257	0.909348	0.885714	0.329931	0.829983	0	0.844444
9	0.857143	0.962144	0.940828	0.966092	0.860465	0.768942	0.862069	0.783867	0.961538	0.902439	0.834728	0.926888	0.87594	1	0.305513	0.695171	0.975146	0.939479	0.333853	0.561605	0.85825	0.12215	0.13363	0.0955243	0.90816	0.888889	0.9858	0.925926	0.848958	0.907263	0.941799	0.917749	0.800595	0.946768	0.930441	0.931742	0.917828	0.944	0.928994	0.968		0.729845	0.900383	0.869688	0.869867	0.175264	0.691635		0.888889
10	0.0467033	0.132495	0.0828402	0.211872	0.283721	0.453683	0.2	0.171025	0.269231	0.0829268	0.167364	0.51699	0.159774	0.251103	0.0450757	0.378932	0.124269	0.133882	0.00619482	0.467049	0.475639	0.0814332	0.0829485	0.0680788	0.404444	0.0678519	0.2786	0.00308642	0.03125	0.326137	0.243386	0.0759474	0.0595238	0.437262	0.133727	0.262819	0	0.0533333	0.171598	0.541333		0.221031	0.42526	0.308782	0.860343	0.0721841	0.273765		0.777778
11	0.010989	0.0473198	0.035503	0.168289	0.0837209	0.209561	0.091954	0.11163	0.025641	0.0585366	0.24477	0.270408	0.056391	0.16342	0.0183508	0.356154	0.0745614	0.133882	0	0.406877	0.274409	0.0325733	0.0675754	0.0635662	0.08	0	0.0679	0.0185185	0.015625	0.00463684	0.047619	0.0696438	0.0595238	0.106464	0.294148	0.150167		0	0	0.442667		0.0596227	0.22592	0.223796	0.860343	0.175264	0.204617		0.833333
12	0	0	0.035503	0.153761	0.106977	0.0916716	0.062069	0.0189909	0.025641	0.00243902	0.261506	0.183673	0.0488722	0.127758	0.0433929	0.136752	0.125731	0.0817007		0.266476	0.14636	0	0.055299	0.0350703	0		0	0.0185185	0	0	0.015873	0	0	0	0	0.129689				0.304		0.0385695	0.119605	0.186969	0.844419	0.195862	0.164259		0.1
13			0.035503	0.0326873	0.0837209	0	0.045977	0	0	0	0.115063	0.132653	0	0.0727945	0	0.00854701	0.100877	0.00984857		0.203438	0.158525		0.0522299	0.0166696				0			0					0.0409545				0.157333		0	0.0664469	0	0.498438	0.144368	0.155622		0.0111111
14			0	0.00485225	0.055814		0				0	0.0408163		0		0.0228205	0.0584795	0.00455364		0.166189	0		0	0												0				0.125333			0.0199341		0.212724	0	0.0778109		0.0777778
15				0	0.0418605							0				0	0.0219298	0.0219475		0.13467																				0			0		0.149181		0.043211		0.133333
16					0.0139535												0	0		0																									0.0666667		0.017274		0
17					0.0604651																																								0.0380952		0
18					0																																								0
19
20
21
22
[truncated: 63 more columns]
